# Supplementary material for: DENR controls JAK2 translation to induce PD-L1 expression for tumor immune evasion
Source: Nat Commun. 2022 Apr 19;13:2059. doi: 10.1038/s41467-022-29754-y (PMC9018773; doi:10.1038/s41467-022-29754-y)
Supplement: Supplementary file 5 — Supplementary Data 1 [file 41467_2022_29754_MOESM5_ESM.xlsx]

## Sheet: RBPs
0610030E20RIK			Total RBPs 1467 genes 14670 sgRNAs
1110004F10RIK			Pos ctl 151 genes 1510 sgRNAs
1110008L16RIK			Neg ctl 500sgRNAs
1110037F02RIK
1700009N14RIK
1700037H04RIK
1810009A15RIK
2210010C04RIK
2210016L21RIK
2310033P09RIK
2410004B18RIK
2410015M20RIK
2810417H13RIK
A230050P20RIK
A830080D01RIK
AATF
ABCB7
ABCE1
ABCF1
ABCF2
ABHD12
ACAA1A
ACAD9
ACADL
ACADM
ACADS
ACAN
ACLY
ACO1
ACO2
ACOT9
ACOX1
ACSL3
ACTG1
ACTL6A
ACTN1
ACTN3
ACTN4
ACTR3
ACTR5
ACTR8
ADD1
ADD3
ADGRV1
ADNP
ADNP2
AEBP2
AEN
AFG3L1
AFG3L2
AGAP1
AHCTF1
AHCYL2
AHDC1
AHNAK2
AI837181
AIM2
AIMP1
AK4
ALDH2
ALDH6A1
ALDOA
ALG13
AMMECR1
AMN
AMT
ANAPC1
ANKHD1
ANKZF1
ANLN
ANP32B
ANP32E
ANXA1
ANXA11
ANXA2
ANXA6
ANXA7
AP1B1
AP2A1
AP2A2
AP2M1
APEX1
API5
APOBEC3
APOL8
ARCN1
ARF5
ARFGEF1
ARGLU1
ARHGDIA
ARHGDIB
ARHGEF1
ARHGEF12
ARID4A
ARID4B
ARID5B
ARMCX2
ARPC1B
ARPC3
ARPC4
ARPP19
ATAD2B
ATF1
ATF2
ATIC
ATOX1
ATP13A1
ATP1A1
ATP1B1
ATP2A2
ATP5A1
ATP5B
ATP5C1
ATP5F1
ATP5J2
ATP5K
ATP5O
ATP5SL
ATP6V0A1
ATP6V1A
ATRX
ATXN2
ATXN2L
B230219D22RIK
BAG3
BAG6
BAZ2A
BC005624
BCLAF1
BIN1
BLVRB
BMS1
BOLA1
BOP1
BPTF
BRD1
BRD2
BRD3
BRD7
BRD9
BRIX1
BRPF3
BSG
BTF3
BTF3L4
BTRC
BYSL
BZW1
BZW2
C2CD5
CABIN1
CACTIN
CADM1
CALD1
CALM1
CALR
CANX
CAPG
CAPN5
CAPRIN1
CAPRIN2
CAPZB
CAR2
CARS
CBX1
CBX3
CBX5
CCDC115
CCDC12
CCDC124
CCDC137
CCDC43
CCDC47
CCDC50
CCDC59
CCDC84
CCDC9
CCNA2
CCNL1
CCT2
CCT3
CCT4
CCT5
CCT6A
CD2BP2
CDC42EP4
CDC6
CDCA2
CDK11B
CDK12
CDKN2AIPNL
CDV3
CEBPZ
CELF5
CENPE
CENPF
CEP152
CEP192
CFDP1
CFL1
CGGBP1
CHAMP1
CHCHD3
CHD4
CHD7
CHD8
CHERP
CHGA
CHMP4B
CHORDC1
CHTOP
CIRH1A
CISD1
CISD2
CKAP4
CKAP5
CKMT1
CLASP1
CLASP2
CLIC1
CLPX
CLTB
CLTC
CMAS
CMSS1
CNBP
CNDP2
CNN1
CNN3
CNOT2
CNOT3
COBL
COPA
COPS2
CORO1B
COX4I1
COX6B1
CPT2
CREB1
CREBRF
CRIP2
CRYAB
CS
CSDE1
CSE1L
CSNK1A1
CSNK1E
CSNK2A1
CSNK2A2
CSNK2B
CSRP1
CSRP2
CSTB
CTCF
CTNNA1
CTNNB1
CTNNBL1
CTNND1
CTR9
CTSD
CTTN
CUL4B
CWF19L2
CXXC5
CYB5B
CYB5R3
CYC1
CYCS
CYTH2
D5ERTD579E
DAP3
DARS
DCAF13
DCAF7
DCAKD
DDB1
DECR1
DEK
DENR
DERL2
DES
DFFB
DHCR24
DIDO1
DIEXF
DIMT1
DIS3L2
DLD
DLG1
DNAJA1
DNAJB1
DNAJB12
DNAJC1
DNAJC13
DNAJC2
DNAJC8
DNAJC9
DNM2
DNMT1
DNMT3A
DNMT3L
DNTTIP2
DOCK7
DPF2
DPYSL2
DRG1
DRG2
DSP
DST
DTD1
DUS3L
DUSP11
DUT
DYNC1H1
DYNC1I2
DYNC1LI2
E430025E21RIK
EBNA1BP2
ECHS1
ECI1
EDC4
EDF1
EED
EEF1A1
EEF1A2
EEF1B2
EEF1D
EEF1G
EEF2
EFHD2
EHD1
EHMT2
EIF1
EIF1A
EIF1AD
EIF1AX
EIF2A
EIF2B3
EIF2D
EIF2S1
EIF2S2
EIF2S3X
EIF3A
EIF3C
EIF3D
EIF3H
EIF3I
EIF3J1
EIF3L
EIF4E2
EIF4ENIF1
EIF4G2
EIF4G3
EIF5
EIF5A
EIF5A2
EIF5B
ELAC2
ELMSAN1
ELP2
EMC1
EMD
EMG1
EMSY
ENO1
ENO1B
ENOX1
ENY2
EP400
EPB41L2
EPHB3
EPRS
EPS15L1
ERCC2
ERGIC1
ERI1
ERMP1
ERP29
ESCO2
ESF1
ESYT1
ETFA
ETFB
ETL4
EXD2
EZH2
EZR
FABP5
FADS2
FAM103A1
FAM120A
FAM120C
FAM133B
FAM179B
FAM193A
FAM195A
FAM206A
FAM207A
FAM208A
FAM32A
FAM50A
FAM60A
FAM98A
FARSB
FASN
FASTKD2
FBL
FBLL1
FBN1
FBXO11
FBXW11
FECH
FHL1
FKBP15
FKBP1A
FKBP2
FKBP3
FLNA
FLNB
FLNC
FLOT2
FN1
FNDC3B
FOXK1
FOXP4
FTSJ3
FUBP3
FYTTD1
GALNT1
GANAB
GAPDH
GAR1
GARS
GAS2
GATAD2A
GATAD2B
GATM
GCLM
GCN1L1
GDI2
GEMIN4
GFM1
GIGYF1
GIGYF2
GLG1
GLTSCR2
GLUD1
GLYR1
GM10036
GM10053
GM10250
GM10439
GM12666
GM20425
GM21992
GM2663
GM5096
GM6563
GM8730
GM8994
GM9493
GM9755
GNAI2
GNE
GNL2
GNL3
GNL3L
GOLPH3L
GOT2
GPATCH4
GPBP1
GPHN
GPI1
GPS1
GPX4
GRB2
GRN
GRWD1
GTF2H4
GTF2I
GTF2IRD1
GTF3C4
GTPBP1
GTPBP4
GUF1
GYS1
H1F0
H2AFX
H2AFY
H2AFY2
H2-KE6
H3F3B
HABP4
HADHA
HADHB
HAPLN1
HAUS6
HCFC1
HCLS1
HDAC1
HDGF
HEATR1
HEATR6
HECA
HECTD1
HELZ
HELZ2
HEXIM1
HIBADH
HIC2
HIF1A
HINT1
HIP1
HIST1H1B
HIST1H1D
HIST1H1E
HIST1H2BC
HIST1H2BK
HIST1H2BP
HIST1H4A
HIST2H2AA2
HIST3H2A
HK2
HMCES
HMGA1
HMGB1
HMGB2
HMGB3
HMGN1
HMGXB4
HMMR
HN1
HN1L
HP1BP3
HSD17B10
HSD17B4
HSDL2
HSP90AA1
HSP90AB1
HSP90B1
HSPA1B
HSPA5
HSPA9
HSPBP1
HSPD1
HSPE1
HSPG2
HSPH1
HUWE1
HYOU1
IBA57
IBTK
ICAM1
ICE1
ICE2
IDH1
IDH2
IDH3A
IDO1
IGF2R
IK
IKBKAP
ILF2
IMMT
IMP3
IMP4
INO80B
INO80D
INTS10
INTS3
INTS7
INTS9
IPO5
IQGAP1
IREB2
ISG15
ISG20L2
ITGB1
ITGB2
JADE1
JUNB
JUP
KANSL1
KANSL3
KARS
KAT7
KEAP1
KIF14
KIF1B
KIF1C
KIF20B
KIF5C
KLF5
KLF8
KNOP1
KNSTRN
KPNA2
KPNB1
KRI1
KRT76
KRT8
KTN1
L1TD1
LAMA2
LAMC1
LAMP1
LARP1
LARP1B
LAS1L
LASP1
LBR
LCP1
LCP2
LDB3
LDHA
LDHB
LENG8
LGALS1
LGALS9
LIMA1
LIN7C
LLPH
LMAN2
LMF2
LMNA
LMNB1
LMNB2
LMO7
LONP1
LRP1
LRPPRC
LRRC47
LRRC59
LRRFIP1
LRWD1
LSG1
LSM14A
LSM14B
LSM8
LTV1
LUZP1
LYAR
MACF1
MAD1L1
MAGED1
MAGEE1
MAK16
MANF
MAP1B
MAP2K6
MAP4
MAP4K4
MAP4K5
MAPRE1
MARCKS
MARF1
MARS
MARS2
MAT1A
MAT2A
MATN1
MAU2
MBD3
MCAM
MCAT
MCM3
MCM7
MDH2
MDN1
MECP2
MED14
MED17
MED31
MED6
MEN1
MEPCE
METAP1
METAP2
MFAP1B
MFGE8
MFSD10
MGA
MIF
MKI67
MKRN2
MLEC
MMGT1
MNDAL
MOCS3
MOGS
MORC3
MOV10
MPG
MPHOSPH8
MRPL1
MRPL10
MRPL11
MRPL12
MRPL13
MRPL15
MRPL21
MRPL22
MRPL23
MRPL32
MRPL37
MRPL41
MRPL45
MRPL48
MRPL50
MRPL53
MRPL57
MRPL9
MRPS10
MRPS11
MRPS15
MRPS16
MRPS17
MRPS18C
MRPS2
MRPS23
MRPS25
MRPS27
MRPS30
MRPS31
MRPS7
MRPS9
MRRF
MRTO4
MRVI1
MSH2
MSH6
MSN
MSR1
MT1
MTA1
MTBP
MT-CO2
MTDH
MTHFD1L
MTHFD2
MTIF2
MTPAP
MYADM
MYBBP1A
MYBPC3
MYCN
MYH10
MYH6
MYH9
MYL12B
MYL4
MYL6
MYLK
MYO18A
MYO5A
MYOF
MYOM1
N4BP2
NAA15
NAA50
NACA
NAP1L1
NAP1L4
NASP
NAT10
NCBP3
NCEH1
NCKAP1
NCLN
NCOA5
NCOR2
NDC1
NDC80
NDRG2
NDRG4
NDUFA10
NDUFA12
NDUFA4
NDUFA6
NDUFA7
NDUFA9
NDUFS1
NDUFS3
NDUFV3
NEDD4
NEIL3
NEMF
NES
NFIB
NFRKB
NFX1
NFXL1
NGDN
NGRN
NHP2
NIFK
NIP7
NIPBL
NKAP
NKRF
NLRP2
NMD3
NME1
NMT1
NNT
NOA1
NOC2L
NOC3L
NOL10
NOL11
NOL6
NOL7
NOLC1
NOM1
NOMO1
NOP14
NOP16
NOP2
NOP56
NOP58
NOP9
NOSIP
NPM1
NPM3
NSA2
NSD1
NSFL1C
NSUN4
NSUN5
NT5DC2
NTNG2
NTPCR
NUCB1
NUCKS1
NUDC
NUDT16L1
NUFIP2
NUMA1
NUP153
NUP155
NUP160
NUP205
NUP210
NUP50
NUP54
NUP85
NUP88
NUP93
NUP98
NUPL2
NUSAP1
NVL
NXF7
OAS3
OBSCN
OBSL1
OCIAD1
ODF2
OGDH
OLA1
ORC1
ORC2
ORC3
OTUD4
OXCT1
P4HB
PA2G4
PACSIN2
PAFAH1B1
PAK1IP1
PAN2
PAPD5
PARG
PARK7
PARP1
PARP12
PATZ1
PBRM1
PCED1B
PCGF1
PCGF2
PCID2
PCNP
PDAP1
PDCD11
PDCD6
PDCD6IP
PDHA1
PDIA3
PDIA4
PDIA6
PDK3
PDLIM3
PDLIM5
PDS5B
PDXDC1
PEBP1
PECAM1
PEG10
PELP1
PES1
PFKM
PFKP
PGK1
PGRMC2
PHAX
PHB
PHB2
PHF20
PHF3
PHGDH
PHIP
PHLDB1
PICALM
PIGS
PINX1
PITPNA
PITRM1
PKM
PKP1
PKP2
PLCB3
PLEC
PLEK
PLEKHA7
PLRG1
PNISR
PNKP
POGLUT1
POGZ
POLL
POLR1A
POLR1C
POLR1E
POLR2E
POLR2J
POLR3H
POLRMT
POT1A
POU5F1
PPAN
PPFIBP1
PPHLN1
PPIA
PPIB
PPIC
PPID
PPIF
PPP1CA
PPP1R10
PPP1R12A
PPP1R9B
PPP2R1B
PPWD1
PQBP1
PRC1
PRCC
PRDM2
PRDX1
PRDX2
PRDX4
PRDX6
PRKACA
PRKCI
PRKRIP1
PRPF19
PRR12
PRR3
PRRC2A
PRRC2B
PRRC2C
PRSS3
PSAP
PSMA5
PTCD1
PTCD2
PTCD3
PTDSS1
PTGES3
PTMS
PTPN6
PTRH2
PUM3
PURA
PURB
PURG
PUS7
PWP1
PWP2
PYCR2
PYGB
PYGM
PYM1
R3HCC1L
R3HDM1
R3HDM2
RAB11A
RAB14
RAB2B
RAB6A
RAB7
RACK1
RAD18
RAD21
RAE1
RAI14
RAN
RANBP1
RANBP10
RANBP2
RANGAP1
RAP1GAP2
RARG
RARS
RBBP5
RBBP6
RBBP7
RBM12B1
RBM12B2
RBM33
RBM34
RBPMS2
RCC2
RCL1
RDX
RECQL4
RER1
REXO4
RFC2
RFC3
RFWD2
RIF1
RIOK3
RNF138
RNF213
RNF214
RNMT
RNPEP
RPA1
RPF1
RPF2
RPL10
RPL10A
RPL10L
RPL11
RPL12
RPL13
RPL13A-PS1
RPL14
RPL15
RPL17
RPL18
RPL18A
RPL19
RPL21
RPL22
RPL22L1
RPL23
RPL23A
RPL24
RPL26
RPL27
RPL27A
RPL28
RPL3
RPL30
RPL31
RPL32
RPL34
RPL35
RPL36
RPL36AL
RPL38
RPL4
RPL5
RPL6
RPL7
RPL7A
RPL7L1
RPL8
RPL9
RPLP2
RPN1
RPN2
RPP30
RPRD1B
RPRD2
RPS10
RPS11
RPS12
RPS13
RPS14
RPS15
RPS15A
RPS16
RPS17
RPS18
RPS19
RPS19BP1
RPS2
RPS20
RPS21
RPS23
RPS24
RPS25
RPS26
RPS27A
RPS27L
RPS27RT
RPS28
RPS3
RPS3A1
RPS4X
RPS5
RPS6
RPS6KA3
RPS7
RPS8
RPS9
RPSA
RPUSD4
RRBP1
RREB1
RRP1
RRP12
RRP15
RRP1B
RRP36
RRP8
RRP9
RRS1
RSF1
RSL1D1
RSRC2
RTCB
RTF1
RTN4
RTP4
RUVBL1
RUVBL2
RYR2
S100A11
SAMD4
SARNP
SARS
SCAF4
SCAPER
SCFD1
SCP2
SCYL1
SDAD1
SDC4
SDE2
SDHA
SDHC
SDPR
SEC22B
SEC24C
SEC31A
SEC61A1
SEC61B
SEC62
SEC63
SECISBP2
SECISBP2L
SENP3
SERPINB5
SERPINB8
SERPINH1
SET
SF3B5
SF3B6
SFI1
SFN
SGF29
SH3BGRL
SH3KBP1
SHMT2
SHOC2
SIN3A
SLBP
SLC25A11
SLC25A20
SLC25A3
SLC25A4
SLC25A5
SLC27A4
SLC2A3
SLC3A2
SLC4A2
SMARCA5
SMARCD1
SMARCD2
SMARCE1
SMC1A
SMC2
SMC3
SMC5
SMCHD1
SMG7
SMOC1
SMU1
SNCA
SNCG
SND1
SNIP1
SNTB1
SOD1
SORBS2
SORL1
SPAG7
SPAG9
SPATA5
SPATS2
SPATS2L
SPCS2
SPECC1L
SPP1
SPTAN1
SPTBN1
SPTLC2
SQSTM1
SRBD1
SRFBP1
SRP14
SRP68
SRPR
SSBP1
SSR1
SSRP1
SSU72
ST13
STAP1
STAT3
STIP1
STMN1
STOML2
STXBP5
SUB1
SUCLG1
SUMO1
SUMO2
SUN1
SUPT16
SUPT20
SUPT5
SURF2
SURF6
SUZ12
SWAP70
SYNE2
SYNPO
SYNPO2
TACO1
TADA2B
TAF15
TAF4
TAF6
TAGLN
TAGLN2
TARS
TARS2
TATDN2
TAX1BP1
TBL2
TBL3
TBRG4
TCEA1
TCEA3
TCEB1
TCEB3
TCERG1
TCF25
TCOF1
TCP1
TDRD3
TDRD7
TEAD1
TEFM
TELO2
TES
TET1
TET2
TEX10
TEX2
TFB1M
TFB2M
TFE3
TFIP11
TFRC
TGM2
THOP1
THUMPD1
TIMM8B
TIMM9
TJP1
TJP2
TKT
TLE3
TLN1
TMA16
TMA7
TMCO1
TMED10
TMED9
TMEM209
TMEM214
TMEM57
TMPO
TMSB4X
TMX2
TNPO2
TNPO3
TNS1
TOP1
TOP2A
TOP3B
TOR1AIP1
TPD52L2
TPI1
TPM3
TPPP
TPPP3
TPR
TPRN
TPT1
TPX2
TRAP1
TRIM71
TRIP12
TRMT10A
TRMT10C
TRRAP
TRUB1
TRUB2
TRY10
TSN
TSNAX
TST
TTC3
TUBA1C
TUBA3B
TUBB4B
TUBB5
TUBG1
TWF1
TWF2
TWISTNB
TXLNA
TXN1
TXNL1
UBA1
UBAP2
UBAP2L
UBE2D1
UBE2I
UBE2L3
UBE2M
UBE2N
UBL4A
UBTF
UFL1
UHRF1
UMPS
UNC45B
UNK
UNKL
UQCRC1
UQCRC2
URB1
URB2
USF2
USO1
USP10
USP14
USP24
USP3
USP36
USP42
USP5
USP54
USP9X
UTP11L
UTP14A
UTP14B
UTP15
UTP18
UTP20
UTP23
UTP3
UTP6
VAPA
VAPB
VARS
VASP
VCL
VCP
VDAC1
VDAC2
VDAC3
VPS11
VPS35
VPS4B
VPS52
VRK2
VWA5A
WAPL
WDR1
WDR3
WDR33
WDR36
WDR43
WDR46
WDR75
WDR83
WIZ
XAB2
XPNPEP3
XPO5
XRN2
YARS
YARS2
YBX2
YEATS4
YES1
YLPM1
YME1L1
YWHAB
YWHAE
YWHAG
YWHAH
YWHAQ
ZAK
ZBTB11
ZBTB2
ZBTB7A
ZC3H10
ZC3H11A
ZC3H13
ZC3H15
ZC3H18
ZC3H4
ZC3H7A
ZC3H7B
ZC3H8
ZC3HAV1
ZCCHC11
ZCCHC17
ZCCHC24
ZCCHC3
ZCCHC6
ZCCHC9
ZDBF2
ZFC3H1
ZFP207
ZFP277
ZFP296
ZFP384
ZFP385A
ZFP385B
ZFP444
ZFP462
ZFP518A
ZFP593
ZFP598
ZFP618
ZFP638
ZFP655
ZFP706
ZFP830
ZFR
ZHX2
ZKSCAN1
ZMYM4
ZMYND8
ZNFX1
ZNHIT6
ZSWIM1
ZSWIM8
Tlr1
Tlr2
Tlr3
Tlr4
Tlr5
Tlr6
Tlr7
Tlr8
Tlr9
Tlr11
Tlr12
Tlr13
Rac1
Pik3r1
Myd88
Tirap
Tollip
Fadd
Casp8
Ticam2
Traf3
Tbk1
Irf7
Lbp
Ly96
Cd14
Irak4
Traf6
Tab1
Map3k7
Ripk1
Ticam2
Irak1
Ctsk
Jak1
Jak2
Jak3
Tyk2
Stat1
Stat2
Stat3
Stat4
Stat5a
Stat5b
Stat6
Eomes
Csf2
Ifng
Il1a
Il1b
Il2
Il3
Il4
Il5
Il6
Il7
Il10
Il12a
Il13
Il17a
Il17f
Il18
Il18bp
Il23a
Il33
Tgfb1
Tnf
Nfatc1
Nfatc2
Nfatc3
Notch1
Runx1
Ets1
Ikzf1
Tcf3
Myb
Myc
Tcf7
Gata3
Hes1
Bcl11b
Tcf12
Lef1
Gfi1
Rorc
Batf
Irf4
Foxp3
Prdm1
Id2
Id3
Bcl6
Foxo1
Foxo3
Ccl2
Ccl3
Ccl4
Ccl5
Ccl8
Ccl9
Cxcl10
Ccl11
Ccr1
Ccr2
Ccr2
Ccr3
Ccr4
Ccr5
Ccr6
Ccr7
Ccr8
Cxcr1
Cxcr2
Cxcr2
Cxcr3
Cxcr4
Spi1
Smad2
Smad3
Mafb
Irf8
Pparg
Bach2
Cebpb
Spic
Rarb
Mitf
Tfe3
Klf2
Klf4
Nr4a1
Pdcd1
Ctla4
Ptprc
Nr0b2
Ptpn11
Socs1
Socs2
Socs3
Cd4
Cd8a
Lck
Fyn
Cd3e
Cd3g
Cd3d
Cd247
Zap70
Lat
Grb2
Plcg1
Cd40lg
Icos
Cd28

## Sheet: RBP sgRNAs
sgID	seq
E430025E21RIK_sgrna1	TGAAATCACAGCCTATCTGG
E430025E21RIK_sgrna2	TCTGGTCCTTGATTTGACGA
E430025E21RIK_sgrna3	ATCCATGTTTGAGTCAGCAG
E430025E21RIK_sgrna4	TCTTTGGGGTAAGGAAGCGA
E430025E21RIK_sgrna5	GTGGGAGCATTACAAGAAGG
E430025E21RIK_sgrna6	CAAGTGGGAGCATTACAAGA
E430025E21RIK_sgrna7	AGCAGACCTAGGACGAGCGG
E430025E21RIK_sgrna8	GATCTGGAGTGCTTACCTGG
E430025E21RIK_sgrna9	GCTTGATTAATACGTAGCAG
E430025E21RIK_sgrna10	AATCACAGCCTATCTGGAGG
HIST1H4A_sgrna1	CTTAGCCGCCGAATCCGTAG
HIST1H4A_sgrna2	GCTTAGCGCCGCCTTTGCCC
HIST1H4A_sgrna3	TTAGCCGCCGAATCCGTAGA
HIST1H4A_sgrna4	CGCCGAATCCGTAGAGGGTG
HIST1H4A_sgrna5	CCGCCGCCTGGCCCGGCGCG
HIST1H4A_sgrna6	TGCGCTTCACTCCCCCGCGC
HIST1H4A_sgrna7	CTCCCCCGCGCCGGGCCAGG
HIST1H4A_sgrna8	TCCGCCGCCTGGCCCGGCGC
HIST1H4A_sgrna9	GCGCTTCACTCCCCCGCGCC
HIST1H4A_sgrna10	TCACTCCCCCGCGCCGGGCC
B230219D22RIK_sgrna1	AGAGCTTTAATGCTACCTGG
B230219D22RIK_sgrna2	GCAGGATACCGGACCAGCAC
B230219D22RIK_sgrna3	CACGGGCTTCAGGAAACGAG
B230219D22RIK_sgrna4	GCAGGATACAAAGTCAGCCC
B230219D22RIK_sgrna5	CGCTGGATTACTGCCGGCAA
B230219D22RIK_sgrna6	TTGCCAGGCCCACAGAACGC
B230219D22RIK_sgrna7	CTCAATCGATCTGGTAAGCG
B230219D22RIK_sgrna8	GCTGACTTGGTAGTTCCCGA
B230219D22RIK_sgrna9	ACAGAACGCTGGATTACTGC
B230219D22RIK_sgrna10	GCTGGATTTAAAACAAGTCC
HSPA5_sgrna1	AATGGCAAGGAGCCATCCCG
HSPA5_sgrna2	GAGGACACCAGCCTGGACAG
HSPA5_sgrna3	GTGGGGAAGACTTTGATCAG
HSPA5_sgrna4	GGAGTGAAGGCCACATACGA
HSPA5_sgrna5	CGTTGGCTATGATCTCCACG
HSPA5_sgrna6	ATATGGCCTGGATAAGAGAG
HSPA5_sgrna7	TCGGGGTTTATGCCACGGGA
HSPA5_sgrna8	ATTCAAGTTGATATTGGAGG
HSPA5_sgrna9	CTTGTGTTTGACCTGGGTGG
HSPA5_sgrna10	TAAAATGAAGGAGACTGCTG
NCBP3_sgrna1	TCACAGACACTCGCAGGCCG
NCBP3_sgrna2	TATGGAAATCCAAATTATGG
NCBP3_sgrna3	TTTTGGCAGATATTCGCCAG
NCBP3_sgrna4	AGTCTCGCCAGAAGAAGAGT
NCBP3_sgrna5	TCACATCCCGCTGAATGCGA
NCBP3_sgrna6	CCCCAAAGCCGGCCCAGCGG
NCBP3_sgrna7	CGGCCTGCGAGTGTCTGTGA
NCBP3_sgrna8	CTGACTTCAATCTGGAGCGA
NCBP3_sgrna9	GCAGCTATGGCGGCCGTCCG
NCBP3_sgrna10	TCTCCCGAGTATCAGAGTAG
PUS7_sgrna1	CCTTATCGGGGGCCTACCGA
PUS7_sgrna2	CCAGAAGCAAACACTGGTGG
PUS7_sgrna3	CTGGTACGTTGGAACAGCTG
PUS7_sgrna4	TTAACTACTATGGCATGCAA
PUS7_sgrna5	CCTGATGATGATCCTTCGGT
PUS7_sgrna6	TCTTTCTCACCTCCAGAACG
PUS7_sgrna7	ACAGTGAGAGCGTCTTCTGG
PUS7_sgrna8	TTACCAGAAGCAAACACTGG
PUS7_sgrna9	ACGGGCTGAGGCCTGTGCCC
PUS7_sgrna10	GTTCCCATCACGGCTTCTCG
HSPA9_sgrna1	GATAAGCGCCAGCAGAGCCG
HSPA9_sgrna2	AGTACGCTGAGGAAGACCGC
HSPA9_sgrna3	AAATGCAGAGAAGTACGCTG
HSPA9_sgrna4	ATCGGAGCTGCCATCCAGGG
HSPA9_sgrna5	CAATCTGGGGCACTCCACGA
HSPA9_sgrna6	AATCTGGGGCACTCCACGAG
HSPA9_sgrna7	ACTTTGACCAAGCTTTGTTG
HSPA9_sgrna8	AGAGATTAAAGTGTGTCAGG
HSPA9_sgrna9	AGAAGCAATCAAGGGTGCAG
HSPA9_sgrna10	GGTTCTGGAAGTTCTGGCAC
MEN1_sgrna1	AAAGGCAACGAGGACCGCAG
MEN1_sgrna2	AAGTAGGTGAGGCCACCAGG
MEN1_sgrna3	CCCCAACCTGCTGAAGGAGG
MEN1_sgrna4	CTGCGACCGTAAGATGGAGG
MEN1_sgrna5	ACGTCGTCGATAGAGCGCAG
MEN1_sgrna6	TGGCCTCACCTACTTCCCGG
MEN1_sgrna7	CTGGTAGTAGGTCTTAGCTG
MEN1_sgrna8	CAACGGGGAGCAGACAGCTG
MEN1_sgrna9	GCGCTGCGACCGTAAGATGG
MEN1_sgrna10	AGGCATGAAGGAGCTACTGG
MOCS3_sgrna1	GTGACCAACTGTGCAGACGG
MOCS3_sgrna2	CAGTTGGTCACTGTCTCCGG
MOCS3_sgrna3	GCTCCGGCAGCAGTAGCTGG
MOCS3_sgrna4	CCGCCAGGTCCTGCACGGGG
MOCS3_sgrna5	CCCGCTGGCGCAGTACCTGG
MOCS3_sgrna6	AGCTAGCTTCGCTCAAGCGG
MOCS3_sgrna7	CGCTGGCCGACACTAGCGGC
MOCS3_sgrna8	TCGTTCACCAGGTAGCGCGT
MOCS3_sgrna9	CCTGGTCCGCGGCTACGACG
MOCS3_sgrna10	GCGCCGTCTCAACTCGGCGG
2310033P09RIK_sgrna1	ATGTTCGGCTCCAATCGCGG
2310033P09RIK_sgrna2	GGTCGCGGCCCTTCTGCCAG
2310033P09RIK_sgrna3	ACGTGAAGACTGACAAGCAG
2310033P09RIK_sgrna4	GCTATCCCGAGAAGACAAAG
2310033P09RIK_sgrna5	CGACCTCACCTGGTACGCGA
2310033P09RIK_sgrna6	TCGCGTACCAGGTGAGGTCG
2310033P09RIK_sgrna7	GCAGTGGTTACAAGAACGTG
2310033P09RIK_sgrna8	CACCTCCTTGCTCAGGCCGG
2310033P09RIK_sgrna9	TGATGGCGCCAGTAGGCCGC
2310033P09RIK_sgrna10	CGTGAAGACTGACAAGCAGA
PTPN6_sgrna1	TCAGAGTCTACAAAAGCAGG
PTPN6_sgrna2	CTCCGGCATGGTGCAGACCG
PTPN6_sgrna3	CGTCATGACTACCAGAGAGG
PTPN6_sgrna4	GACTTCTATGACCTGTACGG
PTPN6_sgrna5	TGATCTGATCCAGAAAGCTG
PTPN6_sgrna6	CTTCTATGACCTGTACGGAG
PTPN6_sgrna7	ACCAACGTCTGGAAGGGCAG
PTPN6_sgrna8	CCTGCAGGATCACTCGGCTG
PTPN6_sgrna9	CAGGTAGACAAAGGCACCCG
PTPN6_sgrna10	TCGGAGGACACAGCCAAGGC
ANP32E_sgrna1	TGACTACGTTGATGAAGGGG
ANP32E_sgrna2	GAAGAACAGAGCCCCGGAGG
ANP32E_sgrna3	GTTGAAGAACAGAGCCCCGG
ANP32E_sgrna4	CGAAGCTCCCGACTCGGAGG
ANP32E_sgrna5	TGATGACTACGTTGATGAAG
ANP32E_sgrna6	GGAGTTGAAGAACAGAGCCC
ANP32E_sgrna7	GAGTCATCTCACCTCCTCCG
ANP32E_sgrna8	CAACGAAGCTCCCGACTCGG
ANP32E_sgrna9	GATGATGACTACGTTGATGA
ANP32E_sgrna10	GATGAAGCTGGCCCACCGGA
ANP32B_sgrna1	AGATGAAGACGAAGAAGATG
ANP32B_sgrna2	AGAAGATGAGGATGAAGATG
ANP32B_sgrna3	AGAAGATGAGGATGAAGATG
ANP32B_sgrna4	AGAAGAATTTGGACATGATG
ANP32B_sgrna5	GAAGCTACCTAAGTTGAAAA
ANP32B_sgrna6	TATCAGCACCTTGGAGCCGT
ANP32B_sgrna7	TGATGAGGATGAAGTCAGCG
ANP32B_sgrna8	AAGAGAGAAACAGATGACGA
ANP32B_sgrna9	GGTTCTGCTTACGGCTGCCG
ANP32B_sgrna10	CCCCGACTCAGATGGAGAGG
FKBP2_sgrna1	CAAGGGAGAAAACAAAGGGC
FKBP2_sgrna2	TTATCAAGGGCTGGGACCAG
FKBP2_sgrna3	GATTGGAGTGAAGAAACGTG
FKBP2_sgrna4	AGTGCCAAGGGAGAAAACAA
FKBP2_sgrna5	GTGCCAAGGGAGAAAACAAA
FKBP2_sgrna6	AGCAACCCTGGTGTTTGAGG
FKBP2_sgrna7	CTGGCCAGGTTATCAAGGGC
FKBP2_sgrna8	ATTACCTGGGATCTTTGGGG
FKBP2_sgrna9	TGATAACCTGGCCAGTGCCA
FKBP2_sgrna10	TCACAGGGAAAGCTAGAAGA
FKBP3_sgrna1	GGAGTAGGCAAGGTTATCAG
FKBP3_sgrna2	AACCAACTTTCCTAAAAAGG
FKBP3_sgrna3	ACTGGAGATCGAACCAGAAT
FKBP3_sgrna4	AAACCAACTTTCCTAAAAAG
FKBP3_sgrna5	TCCGCAGCGTGCATGGACCG
FKBP3_sgrna6	GGGCTGTCCTTTCTTTCCGT
FKBP3_sgrna7	GAATGGGCCTACGGAAAGAA
FKBP3_sgrna8	CACCAAGCTCATTTTTGAAG
FKBP3_sgrna9	GCGCTCTTGACTATGAGTAA
FKBP3_sgrna10	CAGCGAGCAGCTGCCCAAGA
MOV10_sgrna1	TGGGGTTCTTAAGGAAACCG
MOV10_sgrna2	ACAGTCTTGCCGGTACCTGG
MOV10_sgrna3	GCTCTGGCTGCTTCGGACGG
MOV10_sgrna4	AGCTCCGGGAGACCGGCCAG
MOV10_sgrna5	CGGGTCCCAGGAGTTCCCAG
MOV10_sgrna6	CCCGGAGCCGCTGACAGAGG
MOV10_sgrna7	AAGGAAACGGGCAATCCCGG
MOV10_sgrna8	CATTCGGATGTCCCTGCTGG
MOV10_sgrna9	GGGCCCCATGAAGCCCGAGA
MOV10_sgrna10	GCTGAGGCAGCCCCTCCCAG
DLG1_sgrna1	ACCGAAGCGTGACTATGAGG
DLG1_sgrna2	CGTGCAGTCCGTGCGAGCAG
DLG1_sgrna3	CAAGCGCCTAACAGAAGAGC
DLG1_sgrna4	ATGCTTCTGACGACGAGTGG
DLG1_sgrna5	CTTGGTTTCAGCATTGCAGG
DLG1_sgrna6	GTGTTGACCAGCACTGGAGG
DLG1_sgrna7	GTAACCAAAATAATTGAAGG
DLG1_sgrna8	CAGGCAGGTCACCCCAGACG
DLG1_sgrna9	TATGACAAGACTAAGGACAG
DLG1_sgrna10	TGTCTGGAAATGCCATAAAG
BYSL_sgrna1	CCTGGCCACAGAGCAGAAGG
BYSL_sgrna2	GCAAGCCAGACAACAGCAGG
BYSL_sgrna3	AAAATCCGTCTGCTTAGCCG
BYSL_sgrna4	CCTGGTGGCTTGATACATGG
BYSL_sgrna5	CGGGTCCTGGAAGTTTACCG
BYSL_sgrna6	CAGGTGCCGGACTCACACAG
BYSL_sgrna7	TCTTATCCAGCAGCAGGCGC
BYSL_sgrna8	GTGTTATGTAAGTACCGCAG
BYSL_sgrna9	GCAGCCGAAGCAGCTCCAGG
BYSL_sgrna10	CAGCCGAAGCAGCTCCAGGA
NOL6_sgrna1	TGGTGTCTCTCTCAAGGCGG
NOL6_sgrna2	CCAGAGCTGCAGGATAACGG
NOL6_sgrna3	TGGCTCGCCTGGCCAAGCGG
NOL6_sgrna4	CATCGGCACAGAGGTTGAGG
NOL6_sgrna5	AGAGCTGCAGGATAACGGAG
NOL6_sgrna6	ACAAGATCTCGGTCTCACGG
NOL6_sgrna7	GACGGAAGAAGTCCAAGGGA
NOL6_sgrna8	CTTCCAGCTGCGCCTGGCGG
NOL6_sgrna9	AGCAGCTGATGGATCCCCGG
NOL6_sgrna10	ATACTCACAGTGCTAAGAGG
MFGE8_sgrna1	AGCCCAGGAGCTCGAAGCGG
MFGE8_sgrna2	TGACAGGAATCATCACCCAG
MFGE8_sgrna3	TCCAGCCTGTGCCTGAACGG
MFGE8_sgrna4	GAGTAGCATGCCGCACAGCG
MFGE8_sgrna5	GACAGGAATCATCACCCAGG
MFGE8_sgrna6	GTACCTGAAGACCTTCAAGG
MFGE8_sgrna7	TTCATCCAGGATGAAAGCGG
MFGE8_sgrna8	ACACAGCTGGGCATGGAAGG
MFGE8_sgrna9	CATGTTCAACCCGACTCTGG
MFGE8_sgrna10	CACAGCCCAGGAGCTCGAAG
NTNG2_sgrna1	CCTCGGTGCAGAGCACCCGG
NTNG2_sgrna2	TCCCTGTCAAACATAAGCCG
NTNG2_sgrna3	AGTCCCCAGAGACCAGCGGG
NTNG2_sgrna4	CCACCGGGTGCTCTGCACCG
NTNG2_sgrna5	ACTGCCAAAGGCGGAGCCCG
NTNG2_sgrna6	ACGTAGGTGCCACCCAGCGC
NTNG2_sgrna7	TTCTCGAGGACCATGACCGT
NTNG2_sgrna8	GCAGGCATAGAATTCCCAGG
NTNG2_sgrna9	CATTGCGATAGTAGCCCAGG
NTNG2_sgrna10	CAGCTGCTCTGCCAGAATGG
NFRKB_sgrna1	GATTCATCAAGCTCAAGCAG
NFRKB_sgrna2	TATCTTGCTGGAGAAAGCCG
NFRKB_sgrna3	GAATCTGTTTCAGCAGCCGG
NFRKB_sgrna4	TCAGAAGGGAAAGAACACAG
NFRKB_sgrna5	ATGGCTGACAACCCGAGCAG
NFRKB_sgrna6	CCACAATCCGCATCGTGCAG
NFRKB_sgrna7	GGTTCGGCCTAGCACAGGAG
NFRKB_sgrna8	CTGCACGATGCGGATTGTGG
NFRKB_sgrna9	TTTCAGATAAAATAGAACTG
NFRKB_sgrna10	TAAAGAAGCACCATGAGAAG
GRWD1_sgrna1	CTGAGGGTGCCATTCAACAG
GRWD1_sgrna2	CTGGCACCCACAGTGCCCGG
GRWD1_sgrna3	AGAGGGCCGCCACTGAGCGA
GRWD1_sgrna4	GCCATGGTTCCTCACTACGG
GRWD1_sgrna5	CCATTCAACAGAGGTCACGG
GRWD1_sgrna6	TGAGGAAGATGAAGATGAAG
GRWD1_sgrna7	GATGTCCCAGATGCGAATAG
GRWD1_sgrna8	ACCATGGCCAGTTCCAGCTG
GRWD1_sgrna9	ACTGCGGCGGCTCCTGCAGG
GRWD1_sgrna10	CATCCGAGCAGCCCCAGGCA
MRPL57_sgrna1	CGGCCTCCACCTCCAGGCGA
MRPL57_sgrna2	CATGATCCGTCGCCTGGAGG
MRPL57_sgrna3	AGGGCATGCTGAGCCAGTAG
MRPL57_sgrna4	GAGCATGATCCGTCGCCTGG
MRPL57_sgrna5	AAGACACGGTACGCGGCCGC
MRPL57_sgrna6	ATTCCGGGCAGGCAGTGGAT
MRPL57_sgrna7	ATTTCTTCGAGATGTTGAGA
MRPL57_sgrna8	TTTTGAAGCCATCAAGGCAG
MRPL57_sgrna9	GCTTGGAAAGACACGGTACG
MRPL57_sgrna10	TACCGTGTCTTTCCAAGCGA
MRPL50_sgrna1	CGACTCTGGAGATCACTGGG
MRPL50_sgrna2	GCCATGCGGTCCCTAACTCC
MRPL50_sgrna3	CCAGGCTTCACCAAATGTGC
MRPL50_sgrna4	CAACTGATTTTCAAATTGGG
MRPL50_sgrna5	GCCTGGAGTTAGGGACCGCA
MRPL50_sgrna6	CTCTTAGCAGGCTTAGCTGA
MRPL50_sgrna7	ATGAAGTTCAGACTCTTAGC
MRPL50_sgrna8	GTGTCTCGGTTAGCAAGAAG
MRPL50_sgrna9	CAAGATATCTCCCTGGATGA
MRPL50_sgrna10	AAGGGTGGACACACCAAAAC
MANF_sgrna1	CTACAGATCAGTCCGTGCGC
MANF_sgrna2	AAGTTTTGCCGTGAAGCAAG
MANF_sgrna3	AGAAGATCCTGGACGACTGG
MANF_sgrna4	CCTGGCCCACCATATCCCTG
MANF_sgrna5	GATGCCTAAATACGCCCCCA
MANF_sgrna6	CTTGGTGGCAGCATCATCTG
MANF_sgrna7	GCAGATTGACCTGAGCACAG
MANF_sgrna8	CACAGGGATATGGTGGGCCA
MANF_sgrna9	GAAGATCCTGGACGACTGGG
MANF_sgrna10	CAGTGGACCTGAAGAAGCTC
MRPL53_sgrna1	ACCGAACAACACGTCCACGC
MRPL53_sgrna2	CCGAACAACACGTCCACGCA
MRPL53_sgrna3	TCTCGCTGCTCACCGTCTGG
MRPL53_sgrna4	CTGCCCGTTTGAGAAGAACG
MRPL53_sgrna5	AGAGCCGTCGTGCCTCACGT
MRPL53_sgrna6	ATCGCCGACGTGAGGCACGA
MRPL53_sgrna7	CCATGGCGGCGGCTTTGGCT
MRPL53_sgrna8	CATCCGGGACAGGAACGCCG
MRPL53_sgrna9	GCTCTGTGATCGCCGACGTG
MRPL53_sgrna10	GGGTATCGGCTGATTATGCG
LARP1_sgrna1	CACGGGTTCACCTTGGGCGG
LARP1_sgrna2	CCTTCCGTGGCCGTGGACGG
LARP1_sgrna3	TGTCCGTTCACCGCGGCCGG
LARP1_sgrna4	CTCGGAAGTCTTCTAAGCGG
LARP1_sgrna5	CCGTTCACCGCGGCCGGCGG
LARP1_sgrna6	CTAAGCGGCGGAATTTGCCG
LARP1_sgrna7	AGGCGGCTGTCCGTTCACCG
LARP1_sgrna8	CGCCGCCCAAGGTGAACCCG
LARP1_sgrna9	ACTATTGGGGGTCCAGGCAG
LARP1_sgrna10	GCACTGGAGGATGCCAAAGA
ARHGEF12_sgrna1	TTGGGGGTCCCAAAATGCTG
ARHGEF12_sgrna2	GGAGTACATTCATAAAATAG
ARHGEF12_sgrna3	ATTGCTCAAGGAGATCCAGG
ARHGEF12_sgrna4	TGTCCTTCAGCTGAAGACGA
ARHGEF12_sgrna5	GAGAGAAAGGAGTTACCTGG
ARHGEF12_sgrna6	GCAATGTTATCCAAAAGAAG
ARHGEF12_sgrna7	GCTGAAGACGACGGCACAGG
ARHGEF12_sgrna8	ACTTGATCTAATAGAGGAGG
ARHGEF12_sgrna9	TCATTCAAATCATCTGGAGG
ARHGEF12_sgrna10	ACTGCTCTTTCCCAAGAGGG
MLEC_sgrna1	GGTTGGAATGAACACTCCGA
MLEC_sgrna2	CGAAGTACCCGTCAAGGAGG
MLEC_sgrna3	GCGGTTCCCTCGGCTCCCCG
MLEC_sgrna4	CATGAGGCTGCTGTTGTCCG
MLEC_sgrna5	ATCTGGGCAGTGAACGCAGG
MLEC_sgrna6	GCTGGTGTTGAAGTTTGCTG
MLEC_sgrna7	GATCCTGCGCTCCACCCCGG
MLEC_sgrna8	CAGTTTCATGCCATAGTCCG
MLEC_sgrna9	TCCCGATGAGCATCAGGAAG
MLEC_sgrna10	TGTCCTCTCACAAGCGGCAG
C2CD5_sgrna1	GATTGAAGAGAATTTACCGG
C2CD5_sgrna2	CTGTAAAGTTCACATGGCAG
C2CD5_sgrna3	ATTGAAGAGAATTTACCGGT
C2CD5_sgrna4	TCGATTAAAAAAGAAAGCAC
C2CD5_sgrna5	TGCCTTCCTGCAGAAACCGA
C2CD5_sgrna6	AGTGGTCCGAGCCATAGGAA
C2CD5_sgrna7	CAAGAGATTACTGATAGCTG
C2CD5_sgrna8	CGTGCACAAGAAGTCCAGGG
C2CD5_sgrna9	GAGCTTGGTTAGTCAAGTTG
C2CD5_sgrna10	TATGTGAGATGAGCGGGAAA
NUP98_sgrna1	TCATTTGGTACAACCAGTGG
NUP98_sgrna2	CCAAAGGCTCCTGTACCAAG
NUP98_sgrna3	TGTCGAAGTATTAAATCCAG
NUP98_sgrna4	CATAGGATTCCGGAAGAGGG
NUP98_sgrna5	CCTTCATTTGGTACAACCAG
NUP98_sgrna6	GGGTTTGGCACAAATAACAG
NUP98_sgrna7	CCACAGAACCAAGTGGGAGG
NUP98_sgrna8	GGTTCTAGCAACAATACTGG
NUP98_sgrna9	ACATAGGATTCCGGAAGAGG
NUP98_sgrna10	GGCTTTGGTACGACTAGTGG
POLR1A_sgrna1	GGTCCAGTTCCTGTATGGGG
POLR1A_sgrna2	GGAGCTTGTACTGAACACGG
POLR1A_sgrna3	CTGGAATTATGTTTATGAGG
POLR1A_sgrna4	CCAAGCACACACCATGGAGG
POLR1A_sgrna5	AAGTGAAGAGTCTAAAGAAG
POLR1A_sgrna6	ATTGAGGGAGATTCTCATGG
POLR1A_sgrna7	ACATGGAACTGGTGTACCGA
POLR1A_sgrna8	AGTTGGCATAGTGAAGGCGT
POLR1A_sgrna9	GATTGATATGAAGTTCAAGG
POLR1A_sgrna10	AACAGGTAAATTGCAGCCCG
NUP93_sgrna1	GCGACCCTCCCTGCATGCGA
NUP93_sgrna2	CTCGAGAGGTTCAAAAGTGG
NUP93_sgrna3	GCTTCGGTGGCAGAAAACAA
NUP93_sgrna4	AAACAAAGGACTGTTTGAAG
NUP93_sgrna5	CCTTCCTCTTCCGCATGGAG
NUP93_sgrna6	GAGGAAGTAAAAGTACTGGA
NUP93_sgrna7	CCTTGGGATATCTTGAGCAG
NUP93_sgrna8	AGTGGGAACAAGTGAAACAA
NUP93_sgrna9	AGGCTCGAGAGGTTCAAAAG
NUP93_sgrna10	CCTCTGCTCAAGATATCCCA
ORC1_sgrna1	TACTGGGCTCCACCAGAAGG
ORC1_sgrna2	TGGGCTCCACCAGAAGGAGG
ORC1_sgrna3	GATGGCAGTAATATATGACG
ORC1_sgrna4	GGAATTCCTGCTCTCGACAG
ORC1_sgrna5	TGATTGGCCTACTCACAAAG
ORC1_sgrna6	GCGCCGGGCATCTCCAGAGA
ORC1_sgrna7	CATTGAGTCTCACTCGAAGG
ORC1_sgrna8	CAATGGTCAGCACTATCAAG
ORC1_sgrna9	TGAGTCTCACTCGAAGGAGG
ORC1_sgrna10	AGCGCCGGGCATCTCCAGAG
NUP50_sgrna1	GTGTTTCAGTCTGATAGCGG
NUP50_sgrna2	GCAGATGGGAACATTCTCAG
NUP50_sgrna3	TTGGTTGTGCCTTCTGGAGG
NUP50_sgrna4	TGACGAGCCACCCAAGGTAG
NUP50_sgrna5	AGACAACGAATTTAAAGAGA
NUP50_sgrna6	GGCTGCTTCTCATCGAGTGG
NUP50_sgrna7	GTGCGGGCAGACACCAACCT
NUP50_sgrna8	TGTCTGCCCGCACCAAGAGC
NUP50_sgrna9	TCGGTCACCACTACCTTGGG
NUP50_sgrna10	CTTCACTATCCAATCGCGGA
PRDX4_sgrna1	TGGTGGACAAGTGTACCCCG
PRDX4_sgrna2	CTTTGTCATCGATAATAAAG
PRDX4_sgrna3	TGGACAAGTGTACCCCGGGG
PRDX4_sgrna4	CTCGAAGACAAGGAGGACTG
PRDX4_sgrna5	TCGATGACAAAGGAGTCCTG
PRDX4_sgrna6	AATACCCCTCGAAGACAAGG
PRDX4_sgrna7	AAACCCGGGACGCCTCCCCG
PRDX4_sgrna8	TGGTTCAGGTCAGAAAGAAG
PRDX4_sgrna9	ATGCTTGTCAGTGTACTGGA
PRDX4_sgrna10	TGTATTACTTACAAATCCAG
GM20425_sgrna1	CATAGGGATGTTCCAACCAG
GM20425_sgrna2	TCAAGCTCTCATGCCCGGGG
GM20425_sgrna3	TCCGAACAACCTGAAGCCCG
GM20425_sgrna4	GGAATATAATGGTTACACAG
GM20425_sgrna5	CAACCTGAAGCCCGTGGCGG
GM20425_sgrna6	GAACAACCTGAAGCCCGTGG
GM20425_sgrna7	CTTACGAGTCACCCGGTCCG
GM20425_sgrna8	TTCCTTCCCAGATATCGCAA
GM20425_sgrna9	ACCTCAAGCTCTCATGCCCG
GM20425_sgrna10	ACTGGGGTAGACAGAACCGC
GM8994_sgrna1	GCTGATGAGATGTTGAACAG
GM8994_sgrna2	GTGTCGTTAAACTTCTCCGG
GM8994_sgrna3	GACATTGGTGCCCCCAACGC
GM8994_sgrna4	GGTCGCGTCCACCTCCTCGC
GM8994_sgrna5	CTATCAAGCAGATAATGAAA
GM8994_sgrna6	AGAGGACGGCATGACCAAAG
GM8994_sgrna7	CAGTGCCATGCCTGCGTTGG
GM8994_sgrna8	GCAGTGCCATGCCTGCGTTG
GM8994_sgrna9	CCGGAGAAGTTTAACGACAC
GM8994_sgrna10	GCCGGAGAAGTTTAACGACA
CNDP2_sgrna1	CAACCATCCTCATTACCAGG
CNDP2_sgrna2	ACACCCAGGGCTTCCCGCCG
CNDP2_sgrna3	AAGGTGTACATGGGCCACGG
CNDP2_sgrna4	TTCAAGGTGTACATGGGCCA
CNDP2_sgrna5	ATGGAGGAGTCTGGCTCCGA
CNDP2_sgrna6	CTCCATTCTGGGGTATATGG
CNDP2_sgrna7	CTTGGCCCCTGAACCGGAGA
CNDP2_sgrna8	TGTGACCTTGACCTTTCAAG
CNDP2_sgrna9	CACGGACGATAAGGGGCCAG
CNDP2_sgrna10	CTTCGATCCCATGCAGGGAG
PTRH2_sgrna1	CTGTGGCCAGCCCAAAGTGG
PTRH2_sgrna2	TTCGAACTGACCTTAAAATG
PTRH2_sgrna3	ACTGACCTTAAAATGGGGAA
PTRH2_sgrna4	TTATCTAGTAAAGTTTTAGG
PTRH2_sgrna5	ATGGGTGAGTAATTGAATGA
PTRH2_sgrna6	CCTTAAAATGGGGAAAGGGA
PTRH2_sgrna7	CAGTCCCAAGGTTTTTGCAT
PTRH2_sgrna8	GGTTCGAACTGACCTTAAAA
PTRH2_sgrna9	CTCAAAGAGTGGGAGTACTG
PTRH2_sgrna10	ACATCCCAAGGTGGCTCCGG
PPP1R9B_sgrna1	CCTGACTCCGGCTCATAGGG
PPP1R9B_sgrna2	TTTGGTGTTCCTAAGTACAG
PPP1R9B_sgrna3	GCTGGTGCACAAGTTCAAGG
PPP1R9B_sgrna4	CTCTAGCTCATATTCCGCAG
PPP1R9B_sgrna5	CCTGGAGCGCAAGTACAGCA
PPP1R9B_sgrna6	GCACCGCAGCGCCTACGAAG
PPP1R9B_sgrna7	GAGATACGCCCAGTATGGAG
PPP1R9B_sgrna8	TTCGGGCTCCATCTCCACGG
PPP1R9B_sgrna9	GGGTGCGCCTGTCCCTGCCG
PPP1R9B_sgrna10	ATATGAGCTAGAGAAGCGAG
POGLUT1_sgrna1	CCTGCGTGGACATTTTGGGA
POGLUT1_sgrna2	GGTCAGCAGCGCAATGGCCG
POGLUT1_sgrna3	CCTTCCCAAAATGTCCACGC
POGLUT1_sgrna4	CCTTACTGAAGGAGAAGACG
POGLUT1_sgrna5	TGCCGAGTACACCAAAAACC
POGLUT1_sgrna6	ATTTGGAATAGTCAGTCAAG
POGLUT1_sgrna7	GTCAGCAGCGCAATGGCCGT
POGLUT1_sgrna8	TATGAGGTGTACATCCTTAG
POGLUT1_sgrna9	AGGTGTACATCCTTAGCGGC
POGLUT1_sgrna10	ATCCTACAGGTCTTGGACGG
EIF2D_sgrna1	ACTTGAGGAAGACCAGTAGG
EIF2D_sgrna2	GTATTGGAAAAACTGGTCGG
EIF2D_sgrna3	CTGTGGACTGGAGGCACCCG
EIF2D_sgrna4	TAGAGGGATTTTATATCTGG
EIF2D_sgrna5	GTAGGGGGCACCACTACCCC
EIF2D_sgrna6	TGCCAAGAGAAACAGACTGG
EIF2D_sgrna7	GGTCTTCCTCAAGTACAGCA
EIF2D_sgrna8	TACTTGAGGAAGACCAGTAG
EIF2D_sgrna9	CCTGTTCCCCACCAAGGCAA
EIF2D_sgrna10	GGTATTGGAAAAACTGGTCG
PARP12_sgrna1	GACCCAGCTGCTGTGCGCGG
PARP12_sgrna2	GTAGTAAGGATGAAATGTGG
PARP12_sgrna3	GCCAGCAGAACTTTGACTGG
PARP12_sgrna4	ACCACTGGTAGACTTCCCAC
PARP12_sgrna5	ATTTTCATTTACCATATCGG
PARP12_sgrna6	TTTGGTGACTGAAGAAGCTG
PARP12_sgrna7	CAGATGCAGAAGCAAAATGG
PARP12_sgrna8	CGGTGGCAATTCTTGGATGG
PARP12_sgrna9	TTGGAAGGAGCAAGAGCCGA
PARP12_sgrna10	GGTCATTCTGAAGCAAGAGT
EIF2A_sgrna1	ATACAGTCGAACAAATGAGG
EIF2A_sgrna2	GCTGGTAATAGCCAGTACAG
EIF2A_sgrna3	TTTTTCTAGCTGTTTCCCGG
EIF2A_sgrna4	CATAGAGCAGCTAAAAGAGC
EIF2A_sgrna5	TGTGGCTTCATATTCTGGGG
EIF2A_sgrna6	CTAAAAGAGCAGGCAGCCGC
EIF2A_sgrna7	TGTTTGTTCTCCATAGTAGG
EIF2A_sgrna8	TGGAACTCACCTGTCAACAG
EIF2A_sgrna9	CCAGTCCCAAAGTCAAACAC
EIF2A_sgrna10	TCATGGACATATATTAGTGC
ERI1_sgrna1	ATTGATCCACTTCTTAGCGA
ERI1_sgrna2	ACCCGGCCTTCGCTAAGAAG
ERI1_sgrna3	CTTTGAGGCTACTTGTGAAG
ERI1_sgrna4	TATCAACCGGATGAGTAAGG
ERI1_sgrna5	AAGTACTGTATACTAACAGA
ERI1_sgrna6	TTGAGGCTACTTGTGAAGAG
ERI1_sgrna7	TTTGAGGCTACTTGTGAAGA
ERI1_sgrna8	ATTGCGATCTCTTTGTAAAC
ERI1_sgrna9	AAAGAGATCGCAATGACAAA
ERI1_sgrna10	GCTCAGCAGACTCAAACACC
PRR12_sgrna1	CGAGATGAGGTTCATGACGG
PRR12_sgrna2	GATGGGGCCAAGAAACCTCG
PRR12_sgrna3	GACGTGAGGGGTACAAACCG
PRR12_sgrna4	GACAGGAACTACCCCAGCGC
PRR12_sgrna5	GGATGAAGGACAAGAAGAAG
PRR12_sgrna6	GCCCTCCCCGACCCAGGGGG
PRR12_sgrna7	GACAAGAGCCCATTAGCAGG
PRR12_sgrna8	GGCGCTTGGACCTTAGACGG
PRR12_sgrna9	TTCGGGGACCCGCTCGGCGC
PRR12_sgrna10	GACCTCCAGCCTCCAAGAGG
CSRP1_sgrna1	CCCAGAATGCCAAACTGGGG
CSRP1_sgrna2	TAGCCAGGCGGTCTATGCTG
CSRP1_sgrna3	TAGACCGCCTGGCTACAGCG
CSRP1_sgrna4	ATGTGGGGTATGCCAGAAGA
CSRP1_sgrna5	AAAAGGCTACGGCTACGGGC
CSRP1_sgrna6	CGATGTGCCAAGTGTGGCAA
CSRP1_sgrna7	CATAGACCGCCTGGCTACAG
CSRP1_sgrna8	AAAGGCTACGGCTACGGGCA
CSRP1_sgrna9	TTTCCCAGAATGCCAAACTG
CSRP1_sgrna10	GGCACGCTGAGCACAGACAA
ACLY_sgrna1	GAGGAATATAAGATCTGCCG
ACLY_sgrna2	CGCCATGAAGAAGCACCCGG
ACLY_sgrna3	CCTTGCTGAACCCCAAGGGG
ACLY_sgrna4	TCTGGAACCAGAGGAGGCCG
ACLY_sgrna5	GTACGCCTCACGCCCAAAGG
ACLY_sgrna6	ACCTTCTCTGGAACCAGAGG
ACLY_sgrna7	GAACCGGTTCAAGTACGCCC
ACLY_sgrna8	TCACGTGAAAGGGTAGACCA
ACLY_sgrna9	CATAGGAAATGTCATCCCAG
ACLY_sgrna10	TCCAGGGCATAGTCGAGCAG
EIF5A2_sgrna1	CGACGAAGCCGTTTTTGCGC
EIF5A2_sgrna2	GCACTGCATAGGATAAGTGC
EIF5A2_sgrna3	GAAGATCTTAAGCTGCCAGA
EIF5A2_sgrna4	AGGGCGACCATGCAAAATCG
EIF5A2_sgrna5	TGGGAAGCATGGTCATGCCA
EIF5A2_sgrna6	ATAGAAGGGAAATACAATGC
EIF5A2_sgrna7	GACGAAGCCGTTTTTGCGCA
EIF5A2_sgrna8	CAGTTTCTGTCAGCAGGGAA
EIF5A2_sgrna9	GAACTGGGCAAAGAAATAGA
EIF5A2_sgrna10	CTTCGCCAGTTTCTGTCAGC
CSRP2_sgrna1	GGCACGCTCAACATGGACCG
CSRP2_sgrna2	ACAACTCTGACTGAGAAAGA
CSRP2_sgrna3	CGGGAGAACCGTGTACCACG
CSRP2_sgrna4	CCATTACTGAGCATGAACAA
CSRP2_sgrna5	AAATTTAGACAGCACAACAG
CSRP2_sgrna6	TGATGCCCAGTCTCTCACCG
CSRP2_sgrna7	GTGGTACACGGTTCTCCCGC
CSRP2_sgrna8	GAAGTGTTTGGATTTGTCGT
CSRP2_sgrna9	TGCACAGGAAGCAGCAGCGA
CSRP2_sgrna10	AACCGTGTACCACGCGGAAG
CTCF_sgrna1	ATTTCAGGTGGTGAAAGTGG
CTCF_sgrna2	GGATCTCGATGACAATGAGG
CTCF_sgrna3	GCACAAGCGCACTCACACGG
CTCF_sgrna4	GAAGTGGAGACACTAGAGCA
CTCF_sgrna5	CAGCTAGAGTCTTCCTGAGG
CTCF_sgrna6	ATCACCGGTCCATCATGCTG
CTCF_sgrna7	TTACCAGAGACGCCGGGAAG
CTCF_sgrna8	TCTCGATGACAATGAGGAGG
CTCF_sgrna9	TTTGCCTGAAGGATTTCAGG
CTCF_sgrna10	TACCAGAGACGCCGGGAAGG
ENOX1_sgrna1	AGGAGAATGACAGTCTCCGG
ENOX1_sgrna2	ATGAGTGGGAATGCAAGCAA
ENOX1_sgrna3	CATGGGCATCCGCCGTGAGG
ENOX1_sgrna4	CCTGAGCAAAATCCACGTGC
ENOX1_sgrna5	AACTGGAAGAGGACAGGCTG
ENOX1_sgrna6	GGATGCCTACAGGAACGAGG
ENOX1_sgrna7	GCATCGACGCAAACTGGAAG
ENOX1_sgrna8	GCTGCGGCCTCCCTCGCCGC
ENOX1_sgrna9	GGAGCTGCTGAAGCAAGAGA
ENOX1_sgrna10	CAAAAAGTCGGAATTGGAGC
CAPZB_sgrna1	AATTGCCAGAGACAAGGTGG
CAPZB_sgrna2	GTGTGACTACAACAGAGACG
CAPZB_sgrna3	TGCTCGGCTCAGAAAGCTGG
CAPZB_sgrna4	AGCCATGATCAAGATCCCAG
CAPZB_sgrna5	CTGGGATTCCATCCACGTGG
CAPZB_sgrna6	ATGGCCCCATCTTCCAAAGG
CAPZB_sgrna7	CCAGGTCGATCAGATCGCTG
CAPZB_sgrna8	ACTGCGCCTTGGACCTGATG
CAPZB_sgrna9	TTGTGTGACTACAACAGAGA
CAPZB_sgrna10	CAGCCATAGCATCACCGTGG
HSD17B10_sgrna1	GCATACTCTGCATCCAAAGG
HSD17B10_sgrna2	TTTTGGCCGTAGCTAGGCCA
HSD17B10_sgrna3	CAGAATGAACCAGACCAGGG
HSD17B10_sgrna4	CCATCTCCCCAGCAACCAGG
HSD17B10_sgrna5	TTGGTCGCGGTAGTAACTGG
HSD17B10_sgrna6	CAACTGTGCAGGTATTGCAG
HSD17B10_sgrna7	CGTAGCTAGGCCAAGGCCCG
HSD17B10_sgrna8	AGCTACGGCCAAAAGACTGG
HSD17B10_sgrna9	AGAGGTCATCCGGCTGGATG
HSD17B10_sgrna10	TGTTAATGATAACTCCACGT
FBXW11_sgrna1	CCTTGATAGAGTTGTCCCGG
FBXW11_sgrna2	TGACTCGCTCATCATACTGG
FBXW11_sgrna3	GTGGACGACACAACTTGCAG
FBXW11_sgrna4	GATGATGACAAAATTATCAG
FBXW11_sgrna5	GCATCCGTTTTGATAACAAG
FBXW11_sgrna6	GCATTAAGTACTTTGACCAG
FBXW11_sgrna7	ACGGCGTAAAGTGATATCGG
FBXW11_sgrna8	ACTCTGAATGGGCACAAGCG
FBXW11_sgrna9	AAGGGACTCTCAGAAAGAAG
FBXW11_sgrna10	CTACATTGACAGCAGCACGG
ATP6V1A_sgrna1	TCAGAAAAATCACCACCAGG
ATP6V1A_sgrna2	AGACTCACCAGTGTAGATGG
ATP6V1A_sgrna3	CTTATTGTCACTCTGGGCAG
ATP6V1A_sgrna4	GCTGATGAGCCAGTTGACAG
ATP6V1A_sgrna5	CAAAGTATCTACATCCCCAG
ATP6V1A_sgrna6	GAGGGCCTCAGCCCATCTAG
ATP6V1A_sgrna7	GGTTACCTTGAATTTCATGG
ATP6V1A_sgrna8	ATGTTGCCCCCACGTAACAG
ATP6V1A_sgrna9	CATTATCCGGGAGCACATGG
ATP6V1A_sgrna10	GTTGGTAGTCATATCACTGG
ATP2A2_sgrna1	CCATGCAGCAGCACCCACGG
ATP2A2_sgrna2	AGGATTGAACCCCAGCGCAG
ATP2A2_sgrna3	TCATTTCCTACAGTGTAAGG
ATP2A2_sgrna4	GATAACAGAAGTACAACCAA
ATP2A2_sgrna5	CTACTACTTTAAGATTGCCG
ATP2A2_sgrna6	TCGGGGTCAACGAGAGCACG
ATP2A2_sgrna7	GAACGCTCACACAAAGACCG
ATP2A2_sgrna8	CATGGGCTCAGGGACTGCAG
ATP2A2_sgrna9	AAGAACCACTGATCAGCGGG
ATP2A2_sgrna10	TTCGGGGTCAACGAGAGCAC
ODF2_sgrna1	AGTCCATGGAGTCCATGCGG
ODF2_sgrna2	CCTCATGTCCAAACTAGTGG
ODF2_sgrna3	TGACATCCTCAAGATCACGG
ODF2_sgrna4	GGGACACCGTGAATGTACGG
ODF2_sgrna5	CAGTGGGAACCAGCATAAGG
ODF2_sgrna6	AATGGCCAAAAGGTTCCTGG
ODF2_sgrna7	ACTGCAAGACAAGGACAAGG
ODF2_sgrna8	GGTGATGAAAACAAGATTGG
ODF2_sgrna9	ATTACTGAAGCGTCTGGCAG
ODF2_sgrna10	GTGATCTCCAGGCAATGAGG
LSM14B_sgrna1	AGAACAGAAGACCTCCACGG
LSM14B_sgrna2	CGTGGCCGCAGTTCACGTGG
LSM14B_sgrna3	CGACACCGACAACTCCACCG
LSM14B_sgrna4	ACAGAAGACCTCCACGGAGG
LSM14B_sgrna5	TTACCTGACCGCCTCCGTGG
LSM14B_sgrna6	CTCACCTAGACCTAAGGAAG
LSM14B_sgrna7	AGATGACAAAGCCGACAAGG
LSM14B_sgrna8	GGAATCCACCACGTGAACTG
LSM14B_sgrna9	CAGATGACAAAGCCGACAAG
LSM14B_sgrna10	ACCTTTGGCGAGCGCCACGG
CELF5_sgrna1	CCTGGGCGTAGGCACTGTAG
CELF5_sgrna2	AGATGATATTGCCGAAGGGG
CELF5_sgrna3	GGAGGAGATGATATTGCCGA
CELF5_sgrna4	CCGGCAGACAGTGAAAGCCG
CELF5_sgrna5	GTGGGAAGAAAACTTCACGA
CELF5_sgrna6	CTGCGGAACGCTGTGTGCCA
CELF5_sgrna7	GCTCAGGTAGCTGCCAGAGG
CELF5_sgrna8	CCCCTACAGTGCCTACGCCC
CELF5_sgrna9	CACCGCGGCCATCGCGCCCG
CELF5_sgrna10	GTACTGCTGGACTCCGGAGA
NOP2_sgrna1	CCTGAGCAAGGTCTCGGCGA
NOP2_sgrna2	AGACCGGCTCAAGAGCGTGG
NOP2_sgrna3	CCAGGTGGAAGAGAACGAGT
NOP2_sgrna4	CTGGCCGAAGTCCAGGCCGG
NOP2_sgrna5	GCTGCCGGTACCTCAGACAG
NOP2_sgrna6	GAAAGCGCCTTGCTTGGAAG
NOP2_sgrna7	CTTTCAGGGCAGCCAAGAGG
NOP2_sgrna8	TGTCGAGTCGTGCCCGAAAG
NOP2_sgrna9	TGGTGTTGGTGACTCCCAAG
NOP2_sgrna10	TTCCTGGCCGAAGTCCAGGC
HSP90B1_sgrna1	CAGGGTCAATGTTTAAACTG
HSP90B1_sgrna2	AGGTCAGCAGGACACAGCAG
HSP90B1_sgrna3	TCTCACGGGAAACATTGAGG
HSP90B1_sgrna4	GATGGTCTGGCAACATGGAG
HSP90B1_sgrna5	TCAGAATGTTGCCAAAGAAG
HSP90B1_sgrna6	CCACTTCACTGCAGAAGGGG
HSP90B1_sgrna7	AGTGAAGTGGATATAAGCCA
HSP90B1_sgrna8	AGAGGAAACACACTAGGTCG
HSP90B1_sgrna9	GACCTGGGTAAAAGCCGAGA
HSP90B1_sgrna10	AAACTGGCCAATCAGTTCAG
PDS5B_sgrna1	CTCCTGGAAGGATCAAGGGG
PDS5B_sgrna2	TTACCCGGTCATTCATGAGG
PDS5B_sgrna3	GGATCTAGGCTTTTATGCAG
PDS5B_sgrna4	CATGGACCAGGACTCTGAAG
PDS5B_sgrna5	CCAGTAGTTTAACAACCTGG
PDS5B_sgrna6	CAGGATGGTTCATGAGGCAG
PDS5B_sgrna7	AGTGACGACACTACACAGGA
PDS5B_sgrna8	TCAAAGACAAGGACCAACGA
PDS5B_sgrna9	TCCACACCACAGAAAGGACG
PDS5B_sgrna10	TAAAGATGTTCGTTTACTGG
MFSD10_sgrna1	TACAGGGCACCTACGCCCGG
MFSD10_sgrna2	TTGGCCTCCAGGGTGATCGG
MFSD10_sgrna3	GCAACAGCGTGAACGCCAGG
MFSD10_sgrna4	GCGCCTCCCCAGGTAATCAG
MFSD10_sgrna5	TGATCGGAGGCATCAGCAAG
MFSD10_sgrna6	CAAAGCGAAGCAGGGCCAGG
MFSD10_sgrna7	CTGCCTCTGATTACCTGGGG
MFSD10_sgrna8	CCAGGGACAACATCATCACT
MFSD10_sgrna9	GATGCCTCCGATCACCCTGG
MFSD10_sgrna10	GCTGCCAGGAGCCATAGAGG
NACA_sgrna1	GACGGCCACGCAGCAAGCCC
NACA_sgrna2	CATAGTGTTTGGGGAAGCCA
NACA_sgrna3	CCCCCAGAGACTGCTTCCGG
NACA_sgrna4	AGCTAGACCTATCATGGGAG
NACA_sgrna5	GTCCCAGCAGGTTTAGGGGC
NACA_sgrna6	CACCTACCTGTCTCAGCCTG
NACA_sgrna7	CCCCCGGAAGCAGTCTCTGG
NACA_sgrna8	TAAGCTCCCAGTCCCTGCTG
NACA_sgrna9	ACTGCTTCCGGGGGAATCAG
NACA_sgrna10	AACAGGCTGCTTGGCAGAGG
PLEC_sgrna1	AAGACGAGGCCTTCCAGCGG
PLEC_sgrna2	CATACTGGCGACCAGAGCGG
PLEC_sgrna3	AAGGCCCTGAGGCATAGCGG
PLEC_sgrna4	GGGGTCAATGACATAGCCGG
PLEC_sgrna5	CCAGCGAAAAGTCTAAGCAG
PLEC_sgrna6	CCAGCGCAAACGGCAGGCAG
PLEC_sgrna7	TGTGCCGCCGCCCAACCAGG
PLEC_sgrna8	GCTGGTGTACACCGATACGG
PLEC_sgrna9	CCAGAAACGGCTGCAGGCGG
PLEC_sgrna10	CCACGTCCACAGGCAGGCGG
POLR1E_sgrna1	CGGAACCTACCAGCAAACAG
POLR1E_sgrna2	AGCGGTCCCTAAACTCCAGG
POLR1E_sgrna3	CTGATCGACAGTCAAAGCGG
POLR1E_sgrna4	TCTCAGTGTGGCGAAAGCCG
POLR1E_sgrna5	ATAGACTTCCATCTGGCCAG
POLR1E_sgrna6	GCTTGACCTACAACAACGGC
POLR1E_sgrna7	AAGAGCATCATACTCGGCCG
POLR1E_sgrna8	TCCGGGCTTGCCGGTTCCGG
POLR1E_sgrna9	TTGGAAGCACCAAGCAGAAG
POLR1E_sgrna10	ACTTAGTAAACCCCAGGCAG
EDC4_sgrna1	GGCCGTGTAACATTAGGCTG
EDC4_sgrna2	TATGGTTATCACAGAACAGG
EDC4_sgrna3	GAGTGCCACCGAGCAGATGG
EDC4_sgrna4	GCTGCTGCAGAACCAGGACG
EDC4_sgrna5	CATGATGCTGGAAGTGACGG
EDC4_sgrna6	AAACTGGACCGGCCCGCCGG
EDC4_sgrna7	GTAACATTAGGCTGAGGCGG
EDC4_sgrna8	TTTGCTGCCAAAACCTCCTG
EDC4_sgrna9	CTGCTGCAGAACCAGGACGA
EDC4_sgrna10	GAACAGAGGAGCCAAAGCCA
GTF3C4_sgrna1	AGACAGGATGTTCAACCCCG
GTF3C4_sgrna2	TGACCAGGGAGCACATGAAG
GTF3C4_sgrna3	TACTCTGAAGACCTTTGAAG
GTF3C4_sgrna4	TGAACCTCAACAGACTCCAG
GTF3C4_sgrna5	TATCTTTTAAAATTTTCCAG
GTF3C4_sgrna6	ACACCAGCATACCCACCAGA
GTF3C4_sgrna7	CAGACTGCAGCGCTCAGGGA
GTF3C4_sgrna8	AACACCAGCATACCCACCAG
GTF3C4_sgrna9	CCATGGTCAGTGCTGCCAAG
GTF3C4_sgrna10	GAAAAAAAGATTGAAAGCAG
BAZ2A_sgrna1	CAGAAGACGGCCTAGGACGG
BAZ2A_sgrna2	GAAGTTCCCAAAGTGAAGCG
BAZ2A_sgrna3	ACTGAGAGCAGGGCAATCGA
BAZ2A_sgrna4	TTGGTGTAAAGACTCCACAG
BAZ2A_sgrna5	AGTGTAGAGGCCCTCCCCCG
BAZ2A_sgrna6	GGTATCCACTCACCAAGCGA
BAZ2A_sgrna7	CGGATCATGGAGGAAACCAG
BAZ2A_sgrna8	TCAAGAAGGGCAGCCATCGG
BAZ2A_sgrna9	TGAAGCTGAAGTGCTCACGG
BAZ2A_sgrna10	CTCTGGCCAAGCGAACTGGG
LMO7_sgrna1	CTGAAGTGTAACTCTTCCGG
LMO7_sgrna2	TTGCAAAATGGAAAAACCGC
LMO7_sgrna3	GCAGGCTTAGGCACAGGAAG
LMO7_sgrna4	CAGGGTCTCGATGATCATGG
LMO7_sgrna5	TTTCTTTGTCAGAAAAACAG
LMO7_sgrna6	AGCCCAGCTTTTTCATCCGG
LMO7_sgrna7	TGGGGGTTTACATCACATGG
LMO7_sgrna8	CCTTTTGGCACATCTTCAAG
LMO7_sgrna9	AAAGAGAGACTTATAAGCCA
LMO7_sgrna10	CAGAACACCATTTTCTAGAG
PEG10_sgrna1	CTGAAGGTCCCCCTACAGCG
PEG10_sgrna2	CGCTGAAGGTCCCCCTACAG
PEG10_sgrna3	GTCCCCCTACAGCGGGGCCG
PEG10_sgrna4	GCTGAAGGTCCCCCTACAGC
PEG10_sgrna5	AGCCTCCAAGAATTCGCCGC
PEG10_sgrna6	ACTCCCCGGCCCCGCTGTAG
PEG10_sgrna7	GGTCCCCCTACAGCGGGGCC
PEG10_sgrna8	TCCCGGCGGCGAATTCTTGG
PEG10_sgrna9	TATGAACCTGCTGGATCAGG
PEG10_sgrna10	AGGTCCCCCTACAGCGGGGC
CHCHD3_sgrna1	CCGCCGGGTCACCTTCGAGG
CHCHD3_sgrna2	CCGCCTCGAAGGTGACCCGG
CHCHD3_sgrna3	GTTCTACAAAGTCACCACCG
CHCHD3_sgrna4	CGAGAACGAGAACATCACCG
CHCHD3_sgrna5	GCGGGACCGCTAGCACCCGC
CHCHD3_sgrna6	ACCTGAAGCACCATAAACGC
CHCHD3_sgrna7	TGTTCTGACGGTAACACTGG
CHCHD3_sgrna8	AAATGTGATCGACCGGATGA
CHCHD3_sgrna9	GTATCAGAAAGCTGCTGAAG
CHCHD3_sgrna10	AGCTTTCTGATACTCCTCGG
ACAA1A_sgrna1	ATCGGCCGCGCCAGCCGTGG
ACAA1A_sgrna2	TGTTCTTGAGCCAGGAGCCG
ACAA1A_sgrna3	GATGCGTGCCATGACAGCCC
ACAA1A_sgrna4	TGAAGCCTCCACGGCTGGCG
ACAA1A_sgrna5	CCGCTCAGCCACATTCTCCG
ACAA1A_sgrna6	CCGCGGTTCTCCAGGACGTG
ACAA1A_sgrna7	AATGTTCTTGAGCCAGGAGC
ACAA1A_sgrna8	CACCTTGAAGCCTCCACGGC
ACAA1A_sgrna9	AGGCGGGAAGAGATATTCCC
ACAA1A_sgrna10	TCCACGGCTGGCGCGGCCGA
BMS1_sgrna1	TGAAAGTTTACTCAAAGAGG
BMS1_sgrna2	TGCAGCCAAGATCTTAGCAG
BMS1_sgrna3	TGCGGACAACACATCAGCTG
BMS1_sgrna4	CTTTGAAGACCTAGAAACGG
BMS1_sgrna5	TCATCGCTATCAGCAAACGC
BMS1_sgrna6	CAGGTCAAGGACAACTCCAG
BMS1_sgrna7	CAAACCCAAGACTCAAGCAA
BMS1_sgrna8	ACGCCTCCTCGGCTGTACAG
BMS1_sgrna9	CAAAGGCAGGCAAAGTGCCG
BMS1_sgrna10	ACTTTGAAGACCTAGAAACG
CSDE1_sgrna1	AGGAATGATTGAGATTGTGG
CSDE1_sgrna2	TGACGAAGAACCATTAGACG
CSDE1_sgrna3	AGATGAAGTAGAGTTTACTG
CSDE1_sgrna4	TATGCTGTTGAAAAAGAAGC
CSDE1_sgrna5	GGAACGAGCAACCAACATAG
CSDE1_sgrna6	GTGATCCTTAATCAGCGCAC
CSDE1_sgrna7	GTGATTGCTGCCATGAGAGA
CSDE1_sgrna8	ATTATAGCTTATGACGACTG
CSDE1_sgrna9	AATGATTGAGATTGTGGAGG
CSDE1_sgrna10	TTATAGCTTATGACGACTGT
ETL4_sgrna1	GAGCTGTCCCCACTAGCGGA
ETL4_sgrna2	TCTTAGAAGCAGGTAAGGAG
ETL4_sgrna3	CTTAGAAGCAGGTAAGGAGG
ETL4_sgrna4	GATCTGGGACATCCAAAGGG
ETL4_sgrna5	CAGGAAGGTAGCTTCTCCGA
ETL4_sgrna6	GAGGTCGGCCAATCAAACAA
ETL4_sgrna7	TGGCCGACCTCACCACGGGA
ETL4_sgrna8	TCTGAGGGCGATGATGAAGA
ETL4_sgrna9	CCATCCAGAATTCCTTACGG
ETL4_sgrna10	AGGAAGATGCAGCATGCCGC
CCT2_sgrna1	GATCCTAGAACAGTTTACGG
CCT2_sgrna2	GAAAGGCTCTGGCAACCTGG
CCT2_sgrna3	CACCAAGTCTCCAATGGCGA
CCT2_sgrna4	CCACTTTACTAAACTGGCCG
CCT2_sgrna5	TTCTGGGTGATCAAAGGTAG
CCT2_sgrna6	TATTGAAGAAGTTATGATCG
CCT2_sgrna7	GACAAAATTCTCCTAAGCAG
CCT2_sgrna8	CTATGACAGTGCAGATCTGG
CCT2_sgrna9	CCATACCTGTGACAAGAGCG
CCT2_sgrna10	TGTGGACAACCCCGCAGCAA
CCT3_sgrna1	TGAGCACGAGCACTGGACGG
CCT3_sgrna2	CCCTTTGCTCAGATACCCGG
CCT3_sgrna3	CATCGAGATTACCCGGGAGG
CCT3_sgrna4	CACGCGGATCCTGCAGATGG
CCT3_sgrna5	TGACATCAAAAAATATGCAA
CCT3_sgrna6	CGACATCGAGATTACCCGGG
CCT3_sgrna7	ACGGATAGTCAGCCGACCTG
CCT3_sgrna8	AATTCTGGATCAAGGTCCGA
CCT3_sgrna9	CCCGGGAGGAGGACTTCACG
CCT3_sgrna10	AGGGATGACCTCTAACGCCT
CCT4_sgrna1	CCTGGTAGGCGCTTTTCCCG
CCT4_sgrna2	CCGCTTCAGCAATATTTCCG
CCT4_sgrna3	GATGCTATTAGAACAAGCCT
CCT4_sgrna4	TTACAGGTTGTACAAGCCCA
CCT4_sgrna5	TGGTGCTCCAGAAATAGAGC
CCT4_sgrna6	TTGCTGAAGCGGATCTGGGC
CCT4_sgrna7	CCGGGTGATACCTTTGGCCG
CCT4_sgrna8	ATTACAGGTTGTACAAGCCC
CCT4_sgrna9	GCACTGACTGACACCAACAG
CCT4_sgrna10	TTCAGAGCTCTTATTGCAGG
CCT5_sgrna1	GGGGCGCCCATACTCATCGA
CCT5_sgrna2	GTGACCATTTTCATCAGAGG
CCT5_sgrna3	GCCCATACTCATCGAAGGCG
CCT5_sgrna4	TAACAGCTGTCACCGACAGA
CCT5_sgrna5	CCCATACTCATCGAAGGCGA
CCT5_sgrna6	GGTCCTTGATAATGAGAAAG
CCT5_sgrna7	GCTGAACAGCTGCTGGACCG
CCT5_sgrna8	TCACGGTGGCAGATATGGAG
CCT5_sgrna9	TTTGAGCTCATTAAAGTGGA
CCT5_sgrna10	GCTGGATGTCATGTCTGTGG
ISG15_sgrna1	TCTGGCTGAGCTTCGAGGGA
ISG15_sgrna2	CTAAAGGTGAAGATGCTGGG
ISG15_sgrna3	ATCCTGGTGAGGAACGAAAG
ISG15_sgrna4	TGCTTGATCACTGTGCACTG
ISG15_sgrna5	CATCCTGGTGAGGAACGAAA
ISG15_sgrna6	GCATCCTGGTGAGGAACGAA
ISG15_sgrna7	CAGCAGCACAGTGATGCTAG
ISG15_sgrna8	CCTCGAAGCTCAGCCAGAAC
ISG15_sgrna9	CTTCGAGGGAAGGCCCATGG
ISG15_sgrna10	TGTAGACACGCTTAAGAAGA
H3F3B_sgrna1	GAAAGCCCCCCGCAAACAGC
H3F3B_sgrna2	TTTGCGGGGGGCTTTCCCAC
H3F3B_sgrna3	CTTTACCTGAAGGGCACCGA
H3F3B_sgrna4	AAGCGCGCCCTCTACCGGCG
H3F3B_sgrna5	TCTGCCTACCTGTAGCGGTG
H3F3B_sgrna6	TGATGGTGACTCTCTTGGCG
H3F3B_sgrna7	TGACTGCAGGCCAGGGACCG
H3F3B_sgrna8	GCTTTTCCGAGCCGCCTTGG
H3F3B_sgrna9	GTGAGGCTTCTTCACCCCGC
H3F3B_sgrna10	CTTCTTCACCCCGCCGGTAG
GTF2I_sgrna1	TTTCTCTTTAGAATCAGCCG
GTF2I_sgrna2	GCTGATCTCCAGGTAACTGG
GTF2I_sgrna3	ATTTTGCTAGCCATCCCAGG
GTF2I_sgrna4	TGAAACACTCAGAAAAACGG
GTF2I_sgrna5	GGTAGGAGTTCGAACCGCAG
GTF2I_sgrna6	ACTATTCTCCACCCACCAAG
GTF2I_sgrna7	ACGCTCGCATCACCAAACTG
GTF2I_sgrna8	TGAGAGGATATTGCTGGCGA
GTF2I_sgrna9	GCTTTGAAGGACACCCCGGG
GTF2I_sgrna10	CTTACTTCTTAATCACGAAG
GAR1_sgrna1	AGCAACAACCACTTCCGAGG
GAR1_sgrna2	GCAGCAACAACCACTTCCGA
GAR1_sgrna3	CAGCAACAACCACTTCCGAG
GAR1_sgrna4	AACAACCACTTCCGAGGGGG
GAR1_sgrna5	CGCGGAGGCTTTAATCGCGG
GAR1_sgrna6	AACCACTTCCGAGGGGGCGG
GAR1_sgrna7	AGCATGTCTTTCCGAGGCGG
GAR1_sgrna8	CGTGTGTAAATGTACCACCG
GAR1_sgrna9	GGTCGCGGAGGCTTTAATCG
GAR1_sgrna10	TTTTAAGGTGGTTTTAGAGG
CCDC50_sgrna1	CAAGCCACAGGGACCAGGAG
CCDC50_sgrna2	ACGAGCAAGCCACAGGGACC
CCDC50_sgrna3	CATACCACTCCTGGTCCCTG
CCDC50_sgrna4	TTTCTAGGAATGAAACCAAG
CCDC50_sgrna5	CTCCAGCACGAGCAAGCCAC
CCDC50_sgrna6	GTGCTGGTTTGTAAAATGGG
CCDC50_sgrna7	TCCAGCACGAGCAAGCCACA
CCDC50_sgrna8	ACCCTCTTTTGACTTTGAGT
CCDC50_sgrna9	AGCCCACTCAAAGTCAAAAG
CCDC50_sgrna10	AGGCCCATCATGGTAGGTGG
PDLIM5_sgrna1	ACAGTGATGCCAGCAAGAAA
PDLIM5_sgrna2	TTGCTGGCATCACTGTGAGT
PDLIM5_sgrna3	ACGGCTGATTGAGGACACTG
PDLIM5_sgrna4	ACTGAGTCGTTCCAGTCCGG
PDLIM5_sgrna5	GAGAGCGGAACACATTCCAG
PDLIM5_sgrna6	TGATTGAGGACACTGAGGAC
PDLIM5_sgrna7	ACGTGGTTCTCAGCATCGAT
PDLIM5_sgrna8	TTATTGCAGCTGAAGGATGG
PDLIM5_sgrna9	TGAAGCCCAGAACAAGATTA
PDLIM5_sgrna10	TCAGGCACATGTCAGAATAG
MAU2_sgrna1	CGCACAGGCCGCACAGGCCG
MAU2_sgrna2	GCTGCTGCAGGACCACATCG
MAU2_sgrna3	GTCCGGGCCTCGATCCGCTG
MAU2_sgrna4	CAGCAGCCTTCTACGTGCGA
MAU2_sgrna5	GATGGAGCGCAAACTGCAAG
MAU2_sgrna6	CCACACGAAGAACAGCGAGC
MAU2_sgrna7	CAAGCCGCCTCAGCGGATCG
MAU2_sgrna8	CGGGCCTCGATCCGCTGAGG
MAU2_sgrna9	GCGAGTGTGTATATACGAGA
MAU2_sgrna10	TGGAGCATATCATCATGTGC
ATP1A1_sgrna1	TGCGGAAGCTCATTATCAGG
ATP1A1_sgrna2	GAAAATGAGCATCAATGCGG
ATP1A1_sgrna3	TAAGGGCTGCCCCCATCCCG
ATP1A1_sgrna4	CAGTGCCCAAGTCAATGCAG
ATP1A1_sgrna5	TCTGGACAGAGCGAACCAGG
ATP1A1_sgrna6	CCGCTGGGTCAACGATGTGG
ATP1A1_sgrna7	CAGCAGAGAGCACCACCCCG
ATP1A1_sgrna8	TCACTGCCAAGCGCATGGCG
ATP1A1_sgrna9	TCATTGTGGAGGGCTGCCAG
ATP1A1_sgrna10	CCTGACGAACAGTTTCCCGA
PDLIM3_sgrna1	TGGGGCTTCAGACTCTCTGG
PDLIM3_sgrna2	TTGGTACCGCGCACAACAGA
PDLIM3_sgrna3	ACGGTGTCGTAGCCCTCTGG
PDLIM3_sgrna4	GAAAGGCTACTTCTTCGTGG
PDLIM3_sgrna5	CTTCTAAGTTGATTTTGAAG
PDLIM3_sgrna6	CTTGAGGTTGAGGTTACAGT
PDLIM3_sgrna7	AAGGCTACTTCTTCGTGGAG
PDLIM3_sgrna8	CTCCCGGGTCCTGCGCCCTG
PDLIM3_sgrna9	TCAAGGCCCGGGATAAGTAC
PDLIM3_sgrna10	TGGTACCGCGCACAACAGAA
FAM133B_sgrna1	ATAAAAAACAAACAAAAAGA
FAM133B_sgrna2	CTACATGAATCCAATAGCAA
FAM133B_sgrna3	TCTCAGGAGACTTATGGCAA
FAM133B_sgrna4	AGGACAAAGCCAAAAAGAGA
FAM133B_sgrna5	ATAGCAATGGCTCGATCAAG
FAM133B_sgrna6	TTCAAACTCAGCCAAAGCCT
FAM133B_sgrna7	CAGCTGGAAAAGAAAAAGAA
FAM133B_sgrna8	TAAACTGAGAAATACCAGGT
FAM133B_sgrna9	AATAGCAATGGCTCGATCAA
FAM133B_sgrna10	CTTTGTAGGTGCAAGCAAAA
CCDC59_sgrna1	GAGAAAGCAAGAGAGAGAAG
CCDC59_sgrna2	ACACCTCTATCTGGCCGAAG
CCDC59_sgrna3	GCCTAACCTGAATTTACAGA
CCDC59_sgrna4	GCTCTACAAAAAGAAAAAAA
CCDC59_sgrna5	TTTCCTCTTCGGCCAGATAG
CCDC59_sgrna6	TCCATCTGTAAATTCAGGTT
CCDC59_sgrna7	CTTGCGCACGCTCCCCCGGA
CCDC59_sgrna8	CTGAGCAAAAAGACTAAAAA
CCDC59_sgrna9	ACCCCCAGCAAGCCTTCCGG
CCDC59_sgrna10	GAAATTGCTGTGGAAGGTGA
DST_sgrna1	CAGTGGTGCAGCTGAAGCCG
DST_sgrna2	TATCTGGTTGAATGAAAAGG
DST_sgrna3	CGAAACCAAACTGTGTGAAG
DST_sgrna4	CTTTGACTGGCACAAAGAAA
DST_sgrna5	CCGCTTGGAGGATTTCCTGG
DST_sgrna6	CCGGAAGAAAAGCTACCACG
DST_sgrna7	TTCGTTGAAAAGGCTGGAAG
DST_sgrna8	GCTGAAGAAAGTAACAGAGG
DST_sgrna9	GCTCAGGATCACGGAGCAGG
DST_sgrna10	TGTCTTCACAGCTCTCCAGG
PBRM1_sgrna1	TCATTAGGGCTCCAAAGCGG
PBRM1_sgrna2	ATAATGTCAAATGTAAGGGG
PBRM1_sgrna3	TGTCTATGTTGAACCTGCGG
PBRM1_sgrna4	ACAGGCAAAGGCACATCCCG
PBRM1_sgrna5	CACGAGGGCGCACCAAGCCG
PBRM1_sgrna6	TGCCAGGCACTACAATGAGG
PBRM1_sgrna7	GCTGCTTTTTAACAATGCAA
PBRM1_sgrna8	ACCGAAGCTGCTCAAAGTAG
PBRM1_sgrna9	GTAGGGACTCCAGCACCAGG
PBRM1_sgrna10	GGTGGGGGAGCCACAAACAT
OGDH_sgrna1	GACTAGTTCGAACTATGTGG
OGDH_sgrna2	TAACGTCGACAAACTCGTGG
OGDH_sgrna3	ACCTGGGCATGTATCACCGC
OGDH_sgrna4	CTCTTCGGGAGATCATCCGT
OGDH_sgrna5	TGAGTTGACATGGAAAATGG
OGDH_sgrna6	CAGGAAGAGCACAAGAACCA
OGDH_sgrna7	AGATCTTGCACATCAAGCAC
OGDH_sgrna8	AAACCGCTCTGGGCGGGCAG
OGDH_sgrna9	TCTGTGCCTCTTTCAGCAGG
OGDH_sgrna10	TCTGATCATGGAGCACATGG
DSP_sgrna1	TTGGAGACGACGACAAGCGG
DSP_sgrna2	AGAACACGCTCAGAAAGCGG
DSP_sgrna3	TACGAGATGACCTACAGCGG
DSP_sgrna4	GCAGACATGAGCTGCAACGG
DSP_sgrna5	GAGGCACAGATCGCAACCGG
DSP_sgrna6	CAAACCCTTCGAGGACACGG
DSP_sgrna7	TCCTGGAGCAAGACAAGGCG
DSP_sgrna8	TCTGGACCTGGATAAAGTAG
DSP_sgrna9	GTGGATCAATGACTGCGAGG
DSP_sgrna10	GGGATCGATGATACCACCGG
PPP1R10_sgrna1	TAAGAAGAAAAGGAAGGAAG
PPP1R10_sgrna2	CCAGGTGATCCAATGCGAGG
PPP1R10_sgrna3	AGCTCTGGAACTTCAACAGG
PPP1R10_sgrna4	ATGGGCCCTCCAGGACCAGG
PPP1R10_sgrna5	GAAAGATAAGAAGAAAAGGA
PPP1R10_sgrna6	CATGGGCCCTCCAGGACCAG
PPP1R10_sgrna7	TGCGAGGTGGCCCAATGCGT
PPP1R10_sgrna8	GCCAATGGCTTTCCACCAGG
PPP1R10_sgrna9	GAGCTCTGGAACTTCAACAG
PPP1R10_sgrna10	GAACTGGACGAAACTGAGCG
HSPH1_sgrna1	ACAGAGCTGCTACATTGCGG
HSPH1_sgrna2	GCAAGATCTCCCGAATGCCG
HSPH1_sgrna3	ACTCCTGATGGAGACGAAGG
HSPH1_sgrna4	GCAGACGAAGCTGTGGCCAG
HSPH1_sgrna5	CTTGAGGCTTCTAACAGAGA
HSPH1_sgrna6	CGAATGCCGAGGAGAAGCCA
HSPH1_sgrna7	GCTCAATGCAGACGAAGCTG
HSPH1_sgrna8	TTGGTCCCAATGAAAAATGG
HSPH1_sgrna9	GCACTATGCCAAGATTGCAG
HSPH1_sgrna10	CAAGAAACCTAAAATAAAGG
EPS15L1_sgrna1	GGATGAGATGGACCAGCAGA
EPS15L1_sgrna2	ACCAGCAGAAGGCTAAGCTG
EPS15L1_sgrna3	CTATGTTGCACTGCGACTGG
EPS15L1_sgrna4	ATTCAGCAGAAGGTCAGTAA
EPS15L1_sgrna5	ACCCTGCCCAGCACATCCAG
EPS15L1_sgrna6	TGGGACTTGGCAGACCCCGA
EPS15L1_sgrna7	CGTTTGTCTTGTATCAGCCA
EPS15L1_sgrna8	AGACATCAGAGAAAAGGAAG
EPS15L1_sgrna9	GGAGTGCCTCTCTCAGAGGG
EPS15L1_sgrna10	GCTGGTCCATCTCATCCAGG
LMAN2_sgrna1	GTGGCTGCGGATATCACCGA
LMAN2_sgrna2	CTAGCTGTACGCTATTCCCG
LMAN2_sgrna3	CAAGCTGTTCCAGCTCACGG
LMAN2_sgrna4	CAGGTCGCCGGTGCCAGCAG
LMAN2_sgrna5	GCAACAGCGAACACCTCAAG
LMAN2_sgrna6	GAACTGCATTGACATCACAG
LMAN2_sgrna7	GGAGTGCGCACAGCAGCAGC
LMAN2_sgrna8	CTGCCTTGGAAGTCCCAGAG
LMAN2_sgrna9	CAACAGCGAACACCTCAAGC
LMAN2_sgrna10	CAGCACAGACGACAACGCCC
ANAPC1_sgrna1	TGTGAAGGAAATTTACCCAG
ANAPC1_sgrna2	ATTCTGTGTGGACTCTGCGG
ANAPC1_sgrna3	ACAAAGAAGACCCAATGGGG
ANAPC1_sgrna4	ACCTTGCCAACTGAACAAGG
ANAPC1_sgrna5	CAGGGGATTCGCCTTTGGAG
ANAPC1_sgrna6	GCCTCACAATGTCCAAGTGG
ANAPC1_sgrna7	CTTGGTGGGATCTCTTCAGG
ANAPC1_sgrna8	TCGTCAGATCCAGTATCAGA
ANAPC1_sgrna9	GATGAGACTCAACATTGCGA
ANAPC1_sgrna10	ATGGCCCTTCCAGTAGGACG
GM2663_sgrna1	GCTCCCTTATCAATGATCAG
GM2663_sgrna2	GGTGGACCTGTTGTCTGCAA
GM2663_sgrna3	TAAGGGAGCCACCACACTGA
GM2663_sgrna4	GGCATTAGCCATCAGTGTGG
GM2663_sgrna5	GTTCTGCCTGGGATTCCTGG
GM2663_sgrna6	CATTGCACAGACTGAACCCC
GM2663_sgrna7	AGTGATGACAAGATTGTTGG
GM2663_sgrna8	TCTTGCAAAAAATCCTACCC
GM2663_sgrna9	TATTTCCCCAGCCAGAAACA
GM2663_sgrna10	CATCAATATTGTGTTCACCA
NUFIP2_sgrna1	TTAGCAGCAGTCGTTAGCAG
NUFIP2_sgrna2	TTGTCCACTGGAAAAACTGG
NUFIP2_sgrna3	ATACCTGCAGCATGGAGCCG
NUFIP2_sgrna4	TCCACTGGAAAAACTGGGGG
NUFIP2_sgrna5	GGAAGTGTGTACCCATCTGG
NUFIP2_sgrna6	AAAGAACAGAGATACCAGAG
NUFIP2_sgrna7	AGATGAAGATGGTGACACGG
NUFIP2_sgrna8	TACCTGCAGCATGGAGCCGA
NUFIP2_sgrna9	GCTGGGGTTCTTTTGACCTG
NUFIP2_sgrna10	AGCTAGGCGCAATAGTGCCA
GARS_sgrna1	ACTCGGATCAGTCCAGACCG
GARS_sgrna2	ATTAAGTTAAAAGGTACCGG
GARS_sgrna3	TGGAAGATACGTTGAAGAGG
GARS_sgrna4	CTGAGTACAAATAAAGGCAG
GARS_sgrna5	TTTGTACTCAGCAAAAGCCC
GARS_sgrna6	GTACAGTTTGAGCCCAACAA
GARS_sgrna7	AAATTTGTCTACGTGGCCAG
GARS_sgrna8	GGCCTGGAGGAAATATGCCT
GARS_sgrna9	CTGAGCTCAAGGCCCGGAAG
GARS_sgrna10	TAAGTTAAAAGGTACCGGAG
PDAP1_sgrna1	CATCCGGAAACAGCGGGAGG
PDAP1_sgrna2	GAAGATGAACAAGAAGAAGG
PDAP1_sgrna3	AAAAGCGAAAAGGCGTGGAG
PDAP1_sgrna4	GAAGAAGATGAACAAGAAGA
PDAP1_sgrna5	AATCATCCGGAAACAGCGGG
PDAP1_sgrna6	CATTGAGAACCCCAACCGCG
PDAP1_sgrna7	GGAGGCAGCAAGAAAGAAAG
PDAP1_sgrna8	GCTACAGGCTGAGAAGCAGA
PDAP1_sgrna9	TGGGAAGACAGAGCAGGCCA
PDAP1_sgrna10	GAGGCAGTATACGAGCCCGG
PPID_sgrna1	AATGAAGGCTGATCTTAAGA
PPID_sgrna2	CAATTTACCTTTATCTCCTG
PPID_sgrna3	CCCGCGAGTCTTCTTTGACG
PPID_sgrna4	GAGATAGCCCCAGGAGATAA
PPID_sgrna5	AATGCAGGCCCCAATACGAA
PPID_sgrna6	AGTTTGTATACGTACTTCGG
PPID_sgrna7	TCCACGTCAAAGAAGACTCG
PPID_sgrna8	ATCTCTGCAGCATGATCGGG
PPID_sgrna9	TCTCTGCAGCATGATCGGGA
PPID_sgrna10	CCACGTCAAAGAAGACTCGC
DNAJC8_sgrna1	AGAAGAGGAGATCGAAGCCC
DNAJC8_sgrna2	TGGATCAGGAACAAAAGAAG
DNAJC8_sgrna3	AGGAAAGCCTACAAATGTGG
DNAJC8_sgrna4	GGAAGAAGGAGAAGAAGAAT
DNAJC8_sgrna5	GCCCTGGATGTAATTCAGGC
DNAJC8_sgrna6	GGATCAGGAACAAAAGAAGA
DNAJC8_sgrna7	GCGAAAAAAACAACTGAAGA
DNAJC8_sgrna8	AGAAGAATCGGACCTTCCTG
DNAJC8_sgrna9	CGATGCTGACAGAGCACAGA
DNAJC8_sgrna10	CAGGAAGCGACAGAGAGAAG
CSNK1A1_sgrna1	TTAATAGAACCAGTCTGCCG
CSNK1A1_sgrna2	CTAGCGATCAACATCACCAA
CSNK1A1_sgrna3	AGTGAAACTAGAATCCCAGA
CSNK1A1_sgrna4	CAGCAGGCCCAAACCCCCAC
CSNK1A1_sgrna5	GTATAAGATTCTTCAAGGTG
CSNK1A1_sgrna6	CTGACCCTGCCCACTGGAAG
CSNK1A1_sgrna7	CAGCAGGCAGCCTCTTCCAG
CSNK1A1_sgrna8	TCTTCAACTTCTGTTCAAGG
CSNK1A1_sgrna9	ACCGACGATAAATTCGGCCT
CSNK1A1_sgrna10	AGTACAGAGACAACAGGACA
PECAM1_sgrna1	TAAAGCCAAACAGAAACCCG
PECAM1_sgrna2	GAAGAAAGGGCTCATTGCGG
PECAM1_sgrna3	ACCTTGGTGAGGCTCAAGGG
PECAM1_sgrna4	CTACTTCCTGAGGAAAGCCA
PECAM1_sgrna5	TCCTTGCCCCATGGAAGAAA
PECAM1_sgrna6	TCTGTCTTACAGAGAACGGA
PECAM1_sgrna7	AATGAGCCCTTTCTTCCATG
PECAM1_sgrna8	TGGACACTACACCTGCAAAG
PECAM1_sgrna9	TCGCTGTTGGAGTTCAGAAG
PECAM1_sgrna10	ACCGACCTGGACATCTCCAC
GFM1_sgrna1	TGTTCGCAGGGATTAACCGG
GFM1_sgrna2	GGGAAAAGGAGAGTACACGA
GFM1_sgrna3	CGTGGACTTTACCATAGAAG
GFM1_sgrna4	ACACATAAAAAGCAGTCGGG
GFM1_sgrna5	GCTGGAGCCCTTGCCCCCAG
GFM1_sgrna6	ACTCAATGAGCTCCTGCCGG
GFM1_sgrna7	AGGCCTGGCTTTTAAACTGG
GFM1_sgrna8	GAAGCACCATCTACAACACG
GFM1_sgrna9	AGAAAGAGGGCCTTTTTCGC
GFM1_sgrna10	AACTTCGTGTAGTCCTCTGG
MTHFD1L_sgrna1	CATCTTCAGAGCTCGAACGG
MTHFD1L_sgrna2	AGGCTGCCTCAGACAGGCGA
MTHFD1L_sgrna3	TCTCAAGAAAGAATATACAG
MTHFD1L_sgrna4	CAGCCGACCAGTGATAGCAG
MTHFD1L_sgrna5	CGAGCTCTGAAGATGCATGG
MTHFD1L_sgrna6	CATCAAAACTGTCAGAGCGC
MTHFD1L_sgrna7	GGCACAGTTTGACATTGCAG
MTHFD1L_sgrna8	CTGACAAAAAGGGAGTGCCG
MTHFD1L_sgrna9	CTGAAGAACATGGTGAGCAG
MTHFD1L_sgrna10	GGGGACCGCATCAAAGGCAC
PSAP_sgrna1	TGAGTCCAACAAGATCCCGG
PSAP_sgrna2	CCTGAGGGTACAGCAGGAGA
PSAP_sgrna3	CTTCGTGGACCACGTGAAGG
PSAP_sgrna4	TAAAGATGTCCAACAGGGAG
PSAP_sgrna5	GATACTCACATTGCATCGGG
PSAP_sgrna6	ACTCCTGAAGGGACTGGCAG
PSAP_sgrna7	CCTCAGCTAACCTTAGGTTG
PSAP_sgrna8	GGGCTTCGTGGACCACGTGA
PSAP_sgrna9	ACGAGGATCTCCAATAGCAA
PSAP_sgrna10	GATAAAGATGTCCAACAGGG
DNAJC1_sgrna1	AGTATGGTTAAGTTCCCAGG
DNAJC1_sgrna2	ATAGGTGACAACCAAAGCCA
DNAJC1_sgrna3	ACTGGTCCAAAAGAAAAAGC
DNAJC1_sgrna4	CGCTTACCTGCTGCACCCCG
DNAJC1_sgrna5	CACAGTGGGTCACTATGCTG
DNAJC1_sgrna6	GTATGGTTAAGTTCCCAGGA
DNAJC1_sgrna7	GAACTTCTACGAGTTCCTCG
DNAJC1_sgrna8	CTTGTTCATTATTCTCACAG
DNAJC1_sgrna9	AGAGAAAGGAAGAAGAAGAC
DNAJC1_sgrna10	TACTTCTTGTCAGTTGACTG
DNAJC2_sgrna1	TTCTTCTGTTGTCCAAGGGG
DNAJC2_sgrna2	AGTCTGTCAAGTTGAACCTG
DNAJC2_sgrna3	TTCAACTTGACAGACTGAAG
DNAJC2_sgrna4	CGCATCTACATCTTCAAACG
DNAJC2_sgrna5	AGACAAACGGAAAGCGGCTG
DNAJC2_sgrna6	GCTTCAAACCATCTTCCCAC
DNAJC2_sgrna7	CAGTAAATACTCCTGAACGA
DNAJC2_sgrna8	GGTTTGAAGCTTTTGTTAAG
DNAJC2_sgrna9	GAATCACTTCTCGGACAATG
DNAJC2_sgrna10	ACGTACCGGAGGTCAGAGCG
PPIB_sgrna1	GGGCAGCAAAAGGAAGACGA
PPIB_sgrna2	TGTAGCCTTAGCTACAGGAG
PPIB_sgrna3	AATGCAGGCAAAGACACCAA
PPIB_sgrna4	CTACTCCTTGGCAATGGCGA
PPIB_sgrna5	CGACTCCGGCAAGATCGAAG
PPIB_sgrna6	TGAAGTCCTTGATGACACGA
PPIB_sgrna7	AGACGACGGAGCCCACGATG
PPIB_sgrna8	ACTTACCTCTCCTGTAGCTA
PPIB_sgrna9	ATGCTTGCCATCCAGCCAGG
PPIB_sgrna10	CGTGGCCAACGATAAGAAGA
POT1A_sgrna1	CTGGAGTTCCATCTCCACGG
POT1A_sgrna2	AATAGGATCTCAGTTTGGCG
POT1A_sgrna3	TTTTCAGCTGATCCACACAA
POT1A_sgrna4	CAACTTTATAAATGATGGGG
POT1A_sgrna5	ACTGCAGCGGCACAACGCCC
POT1A_sgrna6	TGACATTGTAGGACTTGAGG
POT1A_sgrna7	TGAGGAGGCACTCTAGCCAT
POT1A_sgrna8	TTGTGTGGAGACTCTCCAGG
POT1A_sgrna9	CTTTCCCTGTATGAGGAACG
POT1A_sgrna10	CTGCAGCGGCACAACGCCCA
GPX4_sgrna1	CATCAAATGGAACTTTACCA
GPX4_sgrna2	CTCCCTACAGGTGATAGAGA
GPX4_sgrna3	GCAGTGCTGGCTTAAGTAAG
GPX4_sgrna4	CCGGCCGCCGAGATGAGCTG
GPX4_sgrna5	CAGTTTCTCATTGATAAGAA
GPX4_sgrna6	GCTTAAGTAAGCGGCTCAGA
GPX4_sgrna7	GCAGCGTCCCCGCTTGCGGG
GPX4_sgrna8	GAATGGGCTCCATCCGGCGA
GPX4_sgrna9	TTCCTGAACCTTTCAACCCG
GPX4_sgrna10	CGCGCGCTTTCCTTCGCCGA
FLOT2_sgrna1	GCGGATGAAGCTTAAGGCTG
FLOT2_sgrna2	CACCGTGCGCCGCCCTGCAG
FLOT2_sgrna3	TCGTGCTGCAGACCCTGGAG
FLOT2_sgrna4	GCCCATGCGGCCAACATCGG
FLOT2_sgrna5	GAAGATTCGCAAAATTGGAG
FLOT2_sgrna6	GCGCAAGAAGCAGATCGCCG
FLOT2_sgrna7	CAAGAAGCAGATCGCCGTGG
FLOT2_sgrna8	GTTGGCCTATGAGCTGCAAG
FLOT2_sgrna9	GTCTCTACGTCCTCACAGCG
FLOT2_sgrna10	CGTCGTGCTGCAGACCCTGG
MYBBP1A_sgrna1	CCACAAGGCTGACCAGGCGG
MYBBP1A_sgrna2	TCTTCCTCCTGGCTAAGCAG
MYBBP1A_sgrna3	TGTCTGCCAACTGAACCAGG
MYBBP1A_sgrna4	ACAATACCTTGAAGATGTGG
MYBBP1A_sgrna5	GCAGAGACGCACCCAGTAGG
MYBBP1A_sgrna6	AGAAGAAGTCCAAGAACTCG
MYBBP1A_sgrna7	TCTGGTGAACATCCTGAAGG
MYBBP1A_sgrna8	TGCTCTCCTTGAGCGCCAGG
MYBBP1A_sgrna9	GCACCCTCTGCTTAGCCAGG
MYBBP1A_sgrna10	GCGGCAGTTGACTATGATGG
FLNA_sgrna1	GGTAAGAGACACTATAGAGG
FLNA_sgrna2	GACTAGAAACAGTAAGGCGG
FLNA_sgrna3	TCATGATGGCACATACACGG
FLNA_sgrna4	GAAGACTAGAAACAGTAAGG
FLNA_sgrna5	TCTGGACCTGGCCTAAGCCC
FLNA_sgrna6	AGTGGGGCCCACTACTCCAG
FLNA_sgrna7	GGATTGCCAGGAGTGCCCCG
FLNA_sgrna8	CATAGGCGGACACTAAGCCT
FLNA_sgrna9	GGTTGGCACGGACCATGCCT
FLNA_sgrna10	CTTCGTGCCCAAGGAGACAG
EMC1_sgrna1	TCCAGGGGAAAACTCCAAGG
EMC1_sgrna2	CATCGTAGAACATTTTCCAG
EMC1_sgrna3	ACTTAGTGGAGACAGGTCGG
EMC1_sgrna4	CTGCACCATCAGCTTAAAGG
EMC1_sgrna5	CATGGATCAAGACTATGCCA
EMC1_sgrna6	GCAATCACTGTATCCAACGG
EMC1_sgrna7	TGGAAGCTACCATCACCGAG
EMC1_sgrna8	TTGCCACCATGATCACAAAG
EMC1_sgrna9	GATCCAGCAAGGCCTTGGGG
EMC1_sgrna10	GAAGCAGTGACTGCAAGATG
FLNC_sgrna1	CACGGAGAAGGACCTAGCGG
FLNC_sgrna2	CAGCTGCTTAGAGCGAACAG
FLNC_sgrna3	CTGCAGCGAGACCTCAGCGA
FLNC_sgrna4	AGCAGAACACATTCACGCGG
FLNC_sgrna5	CAAGCGTGAAGTCCGAGTGG
FLNC_sgrna6	TGTGTCACTGAAGATCACGG
FLNC_sgrna7	TGAAGAGGGACCTTACAAGG
FLNC_sgrna8	ACTCGATCTTGGCTTCGCAG
FLNC_sgrna9	ACTTTGCTGAGGTCCAGTGG
FLNC_sgrna10	GGACTGTCGGGAATGTCCCG
ATXN2_sgrna1	GAAGTACAAGTGAAAAACGG
ATXN2_sgrna2	AGAAGAATTTCTTAAACGGG
ATXN2_sgrna3	TTACCTGAGAGAAAGAACGA
ATXN2_sgrna4	CCGGCTGAACATGAGAAGGG
ATXN2_sgrna5	GCTTGGGGAGAAGCAAGCAC
ATXN2_sgrna6	TATGCCGGCTGAACATGAGA
ATXN2_sgrna7	TCAGATTTCAACCCGAACGC
ATXN2_sgrna8	ATGTGCATACTGCTGAGCGA
ATXN2_sgrna9	AGCTGGAGAACCATGAGCAG
ATXN2_sgrna10	AAGTTACTCACCGTAGGCTG
CRIP2_sgrna1	GCAGCGCTCACAGCGCAGGC
CRIP2_sgrna2	ACTTGTGCCAGTCCTTGCCC
CRIP2_sgrna3	TGTGACAAGACCGTATACTT
CRIP2_sgrna4	GGGCAGCTATATCTACGACA
CRIP2_sgrna5	CTCTGGGCAAGGACTGGCAC
CRIP2_sgrna6	TGAGCTCCCTGGGCAAGGAC
CRIP2_sgrna7	CAGCGCTCACAGCGCAGGCA
CRIP2_sgrna8	GTGCCAGTCCTTGCCCAGAG
CRIP2_sgrna9	TAGTGTCACCACATTCACTG
CRIP2_sgrna10	CTTGTGCCAGTCCTTGCCCA
MYH10_sgrna1	TTTTTCCAAGCTGTATGCAG
MYH10_sgrna2	GCTAGTATTAAAGAAGAGCG
MYH10_sgrna3	GCGCCAGCTGCACATTGAGG
MYH10_sgrna4	TTACCAGCGTGAACTAGAAG
MYH10_sgrna5	CCAGTTGACCAAGAAGGAGG
MYH10_sgrna6	GCTTAAACGACAGTTGGAAG
MYH10_sgrna7	TCACCGCATCAATAAAGCGC
MYH10_sgrna8	CTTCAAATTATGTAAGACAG
MYH10_sgrna9	GAAAGGTATTAAGTTTGCGA
MYH10_sgrna10	CGTGATTTGGAATGATGCAG
GANAB_sgrna1	TCGATGAGCTAGAGCCCCGG
GANAB_sgrna2	TGAGCGAGTAGTCATCATGG
GANAB_sgrna3	CGGGATGGCTCTGATTACGA
GANAB_sgrna4	AGCGACTCTGGTGATAGCCG
GANAB_sgrna5	ACTCGGTATCGAGGCCGCCG
GANAB_sgrna6	GGATCGATGAGCTAGAGCCC
GANAB_sgrna7	GCGACTCTGGTGATAGCCGA
GANAB_sgrna8	CCTCAGGATACTGTACCCAG
GANAB_sgrna9	CAACAGTGTGGAGCTAACAG
GANAB_sgrna10	ACACATCCAAATTGTACAGG
GIGYF1_sgrna1	AGGGCAGCAAGGCCAAAAGG
GIGYF1_sgrna2	AGGTATGTAAGTCCCAGAGG
GIGYF1_sgrna3	GCTAGGCCAGCCCAGAGCGG
GIGYF1_sgrna4	CCAAACAATTCCTGGAGCGG
GIGYF1_sgrna5	TGTTCGCAAAAAGACAGAAG
GIGYF1_sgrna6	AGGGCAACATGGATCAGGAG
GIGYF1_sgrna7	CCCAGGACGGCTTCACGCAG
GIGYF1_sgrna8	CGAGCCCCCGGCATCTCCGG
GIGYF1_sgrna9	ATCTTGATCACCTCTCCCAG
GIGYF1_sgrna10	GCGCCAACTGCACAAGCAGG
GIGYF2_sgrna1	TGACAGCAGCCATAACGAAG
GIGYF2_sgrna2	AACAGGAGGAAATCCTTCGG
GIGYF2_sgrna3	CTGCGATTGACAGGACGAGG
GIGYF2_sgrna4	AGGAGGAAGAAAGGAAAAGA
GIGYF2_sgrna5	ACTAGAGATCCAGCAGGAAG
GIGYF2_sgrna6	AGAACTCCGAAGACAACAGG
GIGYF2_sgrna7	AAGGGTACTAGAGCCAATGG
GIGYF2_sgrna8	GAAGAAGAAAAAGCAGAAGA
GIGYF2_sgrna9	TGAAGTCCATGACTATACCA
GIGYF2_sgrna10	ATTCCTGCCTATCCTACAGG
MAGED1_sgrna1	TGCCCAGAATCACTAAGAGG
MAGED1_sgrna2	ATGGCTCAGAAACCGGACGG
MAGED1_sgrna3	GATGCTTAAAGACTACACGA
MAGED1_sgrna4	TAGTCTCATGGTAGGAGCGG
MAGED1_sgrna5	GATGGTGTCTGCCTAGCTGG
MAGED1_sgrna6	CAAGGCGCTGTCTTCAACAG
MAGED1_sgrna7	TCCTCACCTGGAAGCCGCGG
MAGED1_sgrna8	CAGAGGAACTCATACTCAGG
MAGED1_sgrna9	TTTCTCAGGTCACCAAGGAG
MAGED1_sgrna10	GCTATGGCTCAGAAACCGGA
GM21992_sgrna1	TGCATAGTTACTATACGCAG
GM21992_sgrna2	GCTCGGTCAAGTCTGCCACG
GM21992_sgrna3	GTTCTCGCGCATGTGCACGA
GM21992_sgrna4	TGCCCGGTCCTATGAGGCAG
GM21992_sgrna5	CCAGTCCTCACTGTTGGAGA
GM21992_sgrna6	GCTGCTGCTGCAGCTCCTGA
GM21992_sgrna7	TCTATTGTAGGGATCGAGAG
GM21992_sgrna8	ACGTGCAGTTGTCCACCAGC
GM21992_sgrna9	CGCGGTCCTAAGCCGGCTGG
GM21992_sgrna10	TCGGAATTCCCTGTACGACA
OTUD4_sgrna1	TGAGATGGAGGGATAACCAG
OTUD4_sgrna2	AATTCTCCTTTATCATCAGG
OTUD4_sgrna3	CTCTCAGTCTCGGCATGTGG
OTUD4_sgrna4	CATGCGGAGAGCAGACGCAG
OTUD4_sgrna5	CCACTACTCTCTGCACCCCG
OTUD4_sgrna6	TTATTCACTGTGTCAGACCG
OTUD4_sgrna7	TTATGAGTTGCTGTATGAGA
OTUD4_sgrna8	GGGACTAGAAGCCTCTGAGG
OTUD4_sgrna9	TTCACTGTGTCAGACCGGGG
OTUD4_sgrna10	GCTGGTAAAGAAGGCACCGC
GOLPH3L_sgrna1	ATATCATCTGGACTGCGAGG
GOLPH3L_sgrna2	ACGAATTGCCAAGAACCTGG
GOLPH3L_sgrna3	AGGAGGCATTCTGATAGAGC
GOLPH3L_sgrna4	GAGTGGTCATGTCGAAGAGC
GOLPH3L_sgrna5	TTATTCCCTCTCTGCAACGA
GOLPH3L_sgrna6	GCTGGTACTGTAATTTGAAA
GOLPH3L_sgrna7	GTTCTCGTACATTTCTCAGC
GOLPH3L_sgrna8	AGAACGAATTGCCAAGAACC
GOLPH3L_sgrna9	ACGTGGATCGAGCTACTCAC
GOLPH3L_sgrna10	CTGATAGAGCTGGCCATGCG
FAM206A_sgrna1	TGGAGTGCTGGAGTATACAG
FAM206A_sgrna2	TGTTAGAGGTCGATTGATGG
FAM206A_sgrna3	GAGCAGTATATCTTACACAG
FAM206A_sgrna4	GAAAGTAAAAGCGTAACAGA
FAM206A_sgrna5	GACACAGCAACAGTATGAAG
FAM206A_sgrna6	CTTCACTCGCTGGTATAAAG
FAM206A_sgrna7	TGGATCGATACTTCACTCGC
FAM206A_sgrna8	GATATACTGCTCTGATGGAG
FAM206A_sgrna9	TCCCATCCAGTTCTTCAAAG
FAM206A_sgrna10	AGTGAAGTATCGATCCACAA
PELP1_sgrna1	TGTCCACTACGATAAGGAGG
PELP1_sgrna2	GAAAAGCCAGCACCTAACGA
PELP1_sgrna3	TCTGTAGAGGAGGTACTCGG
PELP1_sgrna4	GTGCGGGCCTCTCATCAAGG
PELP1_sgrna5	GGTGAGCAAGGCTTCTCCAG
PELP1_sgrna6	TTCAGGGCACAGGCAAGAGG
PELP1_sgrna7	ACAGCAGCAGACGCAGACGC
PELP1_sgrna8	TTTAGAGAGCCACAGGCCCG
PELP1_sgrna9	GGTGGCTTCTCATCGTCAGG
PELP1_sgrna10	TGCTGGACACTCATGACCAG
PRR3_sgrna1	AAGAGGCGAGAAACCCACGA
PRR3_sgrna2	ACCAGGCTTCCCGTTAGCCA
PRR3_sgrna3	AATGGTCTTCATATCGACAG
PRR3_sgrna4	CCTTACCTTCCATCATCTGG
PRR3_sgrna5	CCAGGCTTCCCGTTAGCCAT
PRR3_sgrna6	ACGGGCTAGATCGAGGACCG
PRR3_sgrna7	TATGCCGAAACGAAAGAAGC
PRR3_sgrna8	CGAATGTAGCCTCTACCCCG
PRR3_sgrna9	AAAAGTGTCGGCAGACAGGG
PRR3_sgrna10	AGGGGTCCTCCAGGATCAAG
MKRN2_sgrna1	TCCAAAGCGACACTCCCCAG
MKRN2_sgrna2	TTTGTTCTGGGTCAAAGGGG
MKRN2_sgrna3	ATGCATGGCGTATGTCGCGA
MKRN2_sgrna4	ACAAAGGAAAGCTCACGAGA
MKRN2_sgrna5	GTCATGCTTACCCTGATGGG
MKRN2_sgrna6	AAAACGGGAGAAGAAGACGC
MKRN2_sgrna7	ACTCCCCAGCGGCAGCATAG
MKRN2_sgrna8	ACCCCTTTGACCCAGAACAA
MKRN2_sgrna9	CAGGGTAAGCATGACGGTAA
MKRN2_sgrna10	AAATACTTTGAACAAGGCAA
MTIF2_sgrna1	AAATAATGGAAGAAAAGCGA
MTIF2_sgrna2	GCTACCTTCACTGTAACAGA
MTIF2_sgrna3	TGGGGTAATGAAACAAACTG
MTIF2_sgrna4	TCTTATTGAAGATTTGCAGG
MTIF2_sgrna5	TGTTCCTTCCACTGGACCGG
MTIF2_sgrna6	CCCGTGAAGTTATTGAATGG
MTIF2_sgrna7	AGAGCTCCTAGCTTACGATG
MTIF2_sgrna8	ATCCAGCTTTATTAAAACCA
MTIF2_sgrna9	CAAAGAGGAACTCTGAGAAA
MTIF2_sgrna10	AAGCATCGTAGGTATCCAGA
NUDT16L1_sgrna1	GGGCTGCTAGGCTTTCCCGG
NUDT16L1_sgrna2	TGAGGGTCCACACCGTGTGG
NUDT16L1_sgrna3	AATCAGCTTCGGTAAGGCGT
NUDT16L1_sgrna4	CGGGCTGCTAGGCTTTCCCG
NUDT16L1_sgrna5	GCTGAAACAGATCAGTCGGG
NUDT16L1_sgrna6	CCTCCAGCGACCAGAAGCGC
NUDT16L1_sgrna7	CCTGAGTTCACACCTGACTG
NUDT16L1_sgrna8	GCGCCGGTCCACGAAACCCC
NUDT16L1_sgrna9	GGCGTAGGCCGCCCAGGCCC
NUDT16L1_sgrna10	TGCTATACGCCGCCAACCCC
MAP4K5_sgrna1	ATTTGCATGGAGTACTGCGG
MAP4K5_sgrna2	CTGGTCGTTACCTATAGAGG
MAP4K5_sgrna3	ACTGATCAGTGAAAATACAG
MAP4K5_sgrna4	GTTCCGTCTCAGGATGTCGG
MAP4K5_sgrna5	CTTACCTTAGGAGGTAGCGG
MAP4K5_sgrna6	ACAGGAATTCCAGAGCGGAG
MAP4K5_sgrna7	CTGCCGCCGACATCCTGAGA
MAP4K5_sgrna8	CGAAGATGGAGGCCCCGCTG
MAP4K5_sgrna9	CAAACGTTGCCCTGATCTGG
MAP4K5_sgrna10	TTGAACAAGCCAAAAAACCA
IGF2R_sgrna1	ACTTAAAATAAATCTCGCCG
IGF2R_sgrna2	ACTCTACCTACAACTTCCGG
IGF2R_sgrna3	CGTTCACATACTCTAAGAGG
IGF2R_sgrna4	ATCCCTCGGCAGACAACTGG
IGF2R_sgrna5	ATACGCCTGCATCAAAGAGA
IGF2R_sgrna6	CTTCGTAGCCACCAGTGCGG
IGF2R_sgrna7	CTGTTAGGTCAGCAAGGAGG
IGF2R_sgrna8	AGGAGCTCAGGTCAAACAGG
IGF2R_sgrna9	GTGTGCATTACTTTGAATGG
IGF2R_sgrna10	GGGATCCCATCCTTCACCAG
HINT1_sgrna1	GATGGCTGACGAGATTGCCA
HINT1_sgrna2	CCTCGAAGATGATCTTGGCG
HINT1_sgrna3	GCTCAAGTGGCCCAGCCCGG
HINT1_sgrna4	GCCGACCCCCAAGGACATGG
HINT1_sgrna5	GCCGAAGATCGTGTCGCCGC
HINT1_sgrna6	CCTGAAGCGCGGGTACCGGA
HINT1_sgrna7	ATTCACCTCCATGTCCTTGG
HINT1_sgrna8	TCTGCCGACCCCCAAGGACA
HINT1_sgrna9	GATCATCTTCGAGGACGACC
HINT1_sgrna10	GGGCTGGGCCACTTGAGCCT
CDC6_sgrna1	CTGTCGCAAACAGCAGGTGA
CDC6_sgrna2	CCGGCGGCTGAAAATCAAAG
CDC6_sgrna3	TTACTTGTACCTTGGTGAGG
CDC6_sgrna4	AAATCAAAGAGGTCACCCTG
CDC6_sgrna5	CCTCTTTGATTTTCAGCCGC
CDC6_sgrna6	AGGCAGGCACTCACATCATG
CDC6_sgrna7	AGCTACTCACATTCGGAGAG
CDC6_sgrna8	GCTCTTTGCTGCTTTTGACC
CDC6_sgrna9	CGCGAAGCTTACCTTCCCCA
CDC6_sgrna10	ACTAAGTCGATCCTGCAAGA
NDUFV3_sgrna1	GTGGCAGCCTGAATTTGGAG
NDUFV3_sgrna2	CTGCAGGTTCTTGTAGGTGG
NDUFV3_sgrna3	TCTCGTCCTGAAGACGGCTG
NDUFV3_sgrna4	GGTGACTCTCGTCCTGAAGA
NDUFV3_sgrna5	CTGAGCTGAGCTCAGTGCCG
NDUFV3_sgrna6	AAGACACAAAGTGTGCTCAA
NDUFV3_sgrna7	GGATCCGTCCTCCCCGCAGG
NDUFV3_sgrna8	CTTCAGGACGAGAGTCACCT
NDUFV3_sgrna9	GTCCAGGTTCAGGTCCAGGA
NDUFV3_sgrna10	GTCTCTCTCCTCCTGCGGGG
BRIX1_sgrna1	CGTGTTTGTTATACCAGCGG
BRIX1_sgrna2	ACAGGGTCAAAAGACAAAAG
BRIX1_sgrna3	GAATGGTGAACGTAAACACG
BRIX1_sgrna4	TGGCGGCGACCAAGAGAAAG
BRIX1_sgrna5	AGACGTGTTTGTTATACCAG
BRIX1_sgrna6	ATGAGATTTAAAACAAAACG
BRIX1_sgrna7	AGAAGCCAGTAGAAATACAG
BRIX1_sgrna8	GGAAGAGACGGATTTACAAA
BRIX1_sgrna9	AGTCATCTTTAATTCAGCCA
BRIX1_sgrna10	GACGGATTTACAAAAGGCAT
CAPG_sgrna1	CAGGTGGAGATACTGCCCCA
CAPG_sgrna2	GTGGGAAGTAGCTCATGAAG
CAPG_sgrna3	ATCAGGGACAGCGAGCGGCA
CAPG_sgrna4	GTCCTCCCGGGATGAGCAGG
CAPG_sgrna5	AGTCCTCCCGGGATGAGCAG
CAPG_sgrna6	GCATCTCAACACCCTGCTGG
CAPG_sgrna7	TTCATGAGCTACTTCCCACG
CAPG_sgrna8	CATCAGGGACAGCGAGCGGC
CAPG_sgrna9	TGCATCTCAACACCCTGCTG
CAPG_sgrna10	TCAACACCCTGCTGGGGGAG
2810417H13RIK_sgrna1	GTTCCAGGAGCCTACAGAAA
2810417H13RIK_sgrna2	GCATCATTTACCTTTTCTGT
2810417H13RIK_sgrna3	TCTTCAAGTTCGTCGAGAAA
2810417H13RIK_sgrna4	ACAGCTGAAAATAAGTATGC
2810417H13RIK_sgrna5	TCTCGACGAACTTGAAGAAT
2810417H13RIK_sgrna6	CCTGAAGAAGCAGGAACCAG
2810417H13RIK_sgrna7	CTTTGCTTTTCCTAAGCCAC
2810417H13RIK_sgrna8	GGAGCCAAGCACCTTCCTAG
2810417H13RIK_sgrna9	GTCCCCTAAAGAGTCTAAAA
2810417H13RIK_sgrna10	AGGAGCCAAGCACCTTCCTA
HIC2_sgrna1	TATGAGTGCCAGCTCTGTGG
HIC2_sgrna2	TGCTACAGCTGAACCAGCAG
HIC2_sgrna3	TTTTGCGGGCTGAATGCCGG
HIC2_sgrna4	GCTACAGCTGAACCAGCAGA
HIC2_sgrna5	GTTATTCATCAAGGAAGAAG
HIC2_sgrna6	TCTTTCCACAAATGTTGCAG
HIC2_sgrna7	ACAAGGACCCAGCCACACTG
HIC2_sgrna8	CTGCCAACTCAGGCAGCTGG
HIC2_sgrna9	ATTCCCCTGCAAGGAGGAGG
HIC2_sgrna10	CTTCAGTTTGCGGCGACAGA
NCOA5_sgrna1	TGACTTCAGCGAGGAACCCG
NCOA5_sgrna2	CCTCTGGTAAGATCCCATGG
NCOA5_sgrna3	TTCCCGCCAGCCACTCGGGG
NCOA5_sgrna4	ACTATGCTGAGTCTGTGGGG
NCOA5_sgrna5	CTGCGGTCCCGCAAATCCCG
NCOA5_sgrna6	CCAGCCTCAGCAAAGACCGC
NCOA5_sgrna7	CTCCAGGAAAGAGATCGTGG
NCOA5_sgrna8	CTGGGTGATGACAATGGCGA
NCOA5_sgrna9	ATGAGGCTCTGGATAGCTGG
NCOA5_sgrna10	CCTGATCTTCCTCAACACAG
MTA1_sgrna1	CCCTGCCTCCAGTCAAGCGG
MTA1_sgrna2	ATGTCCAACAAGATGCGCAG
MTA1_sgrna3	ATTCGCCGCCGCTTGACTGG
MTA1_sgrna4	AAAGTGCGCCTAATCCGTGG
MTA1_sgrna5	TACCGGAGCACGGCCTCCAG
MTA1_sgrna6	GACAGCCAACGGGAATGTGG
MTA1_sgrna7	AGAAACTTAAGCATCAGCTG
MTA1_sgrna8	CACCAGGGTGATGTCTCGGG
MTA1_sgrna9	TAGCCACACAGTCTTACCAG
MTA1_sgrna10	ACCAAAGTGCGCCTAATCCG
MYO5A_sgrna1	CTTGGTGTAGAGCTCGGACG
MYO5A_sgrna2	TCGCCTGCTCCACAATGCGG
MYO5A_sgrna3	GATATTATTAATGCCTACAG
MYO5A_sgrna4	GCATTTCAGAAACTATGGAG
MYO5A_sgrna5	AGAAGGAGTAGATGATGCGA
MYO5A_sgrna6	TGTCAGGGTTCCGTAAGTGA
MYO5A_sgrna7	ACCTTCAGTGCTGCTTCCGG
MYO5A_sgrna8	GTCGAGCTCCTCGCTCACGG
MYO5A_sgrna9	GCAGCACTGAAGGTAGACGA
MYO5A_sgrna10	CCAGCTGCGACCTCAAGATG
PLRG1_sgrna1	GGACGGTAACGCCACAGCGA
PLRG1_sgrna2	AAGTGAGTACCGACACCCAG
PLRG1_sgrna3	CTCCAGATAACATAAAGCAG
PLRG1_sgrna4	ACCCTGTAGAGTTTCCACGG
PLRG1_sgrna5	GGGACGGTAACGCCACAGCG
PLRG1_sgrna6	CAGTGGAAATTCCCCGATGG
PLRG1_sgrna7	AAGCAGTGGAAATTCCCCGA
PLRG1_sgrna8	CTACGATGCCCAAACCCCAG
PLRG1_sgrna9	CAATGCAATCATTAACACGC
PLRG1_sgrna10	TGCAATCATTAACACGCTGG
NEDD4_sgrna1	CAGCACGAACTGAAAACCGG
NEDD4_sgrna2	AGCGAGCATTCACCACCAGG
NEDD4_sgrna3	TTCTGGAGGATTCTTACCGG
NEDD4_sgrna4	AAAGGGCCTTGACTATGGAG
NEDD4_sgrna5	CTTAAGAATCATTCCAGCAG
NEDD4_sgrna6	ATGTGGATGTGAACGACTGG
NEDD4_sgrna7	TAACCGGTAAAGGATAGAGA
NEDD4_sgrna8	ATGAATCTAGAAGAACACAG
NEDD4_sgrna9	CTAACCGGTAAAGGATAGAG
NEDD4_sgrna10	AAGAATCATTCCAGCAGAGG
ARF5_sgrna1	TAGACAGCAACGACCGGGAG
ARF5_sgrna2	ATAAGATTCGGCCTCTGTGG
ARF5_sgrna3	AGACAGCAACGACCGGGAGC
ARF5_sgrna4	TTGTGGTAGACAGCAACGAC
ARF5_sgrna5	TTGGAGGCCAGGATAAGATT
ARF5_sgrna6	AAAAGAGCGCGGACACCGTG
ARF5_sgrna7	TGTGGTAGACAGCAACGACC
ARF5_sgrna8	ACCTGTGCCACCCAAGGCAC
ARF5_sgrna9	TGCTGTCTACCACAAAGATG
ARF5_sgrna10	CCTGTACAAACTGAAGTTGG
LARP1B_sgrna1	AGGTGAATTGGTTAACACGG
LARP1B_sgrna2	GAAGAAAGATGGACGAGCAG
LARP1B_sgrna3	AGGCTCAGTCAAGCAGCCAG
LARP1B_sgrna4	TCTCAGAGTGTTATCAACCA
LARP1B_sgrna5	TCCTACTGAGAACATCAGCG
LARP1B_sgrna6	TCAAGCTAATAAGCACAAAT
LARP1B_sgrna7	CAGACAGCCAGGAAAGACCT
LARP1B_sgrna8	TCGAAGAAAGATGGACGAGC
LARP1B_sgrna9	CAGCAATCAGGGAAATGGGC
LARP1B_sgrna10	CTTCTTTCTTCGAAGAAAGA
HMGB2_sgrna1	CCCATAGACCATGTCTGCAA
HMGB2_sgrna2	GAAATGCTCCGAGAGATGGA
HMGB2_sgrna3	CGCGCCGTCGTCATGGGCAA
HMGB2_sgrna4	GGCGAAGTTCACCGACGAGT
HMGB2_sgrna5	AGGGTGACCCCAACAAGCCG
HMGB2_sgrna6	GCAGAAAGCAGCTAAACTAA
HMGB2_sgrna7	GAACGAACCAGAAGATGAGG
HMGB2_sgrna8	GGGTGACCCCAACAAGCCGC
HMGB2_sgrna9	CGAACCAGAAGATGAGGAGG
HMGB2_sgrna10	CTTCGTGCAGACCTGCCGCG
ELMSAN1_sgrna1	CCATGCGGAAACCAAAGCAG
ELMSAN1_sgrna2	CGGTTCGATGCTCACAGGGG
ELMSAN1_sgrna3	GAGAGTCCCCAAGTGAAGAG
ELMSAN1_sgrna4	TCCCTACTATAACCACCCGG
ELMSAN1_sgrna5	TCTGTGATGGCTCCAGGGCG
ELMSAN1_sgrna6	AGACCTGACGGTTCACCTGG
ELMSAN1_sgrna7	CTATCTGCATGAGTCCCGGG
ELMSAN1_sgrna8	TTACGGTTCGATGCTCACAG
ELMSAN1_sgrna9	CTGCGGGTCACGATGACTGA
ELMSAN1_sgrna10	CCTTTGGGTCCACCGTAGAG
DDB1_sgrna1	TCTTCGGCCAGTCAAAGAGG
DDB1_sgrna2	GGAGCGGCAGCACCTACAGG
DDB1_sgrna3	AATAAGGTCATCAAAAGCGT
DDB1_sgrna4	CACCTGGCTGCTGTTACAGG
DDB1_sgrna5	CAATGGCACAAAGTGGGGAG
DDB1_sgrna6	GGTTCTGCATGTCCAACAGG
DDB1_sgrna7	AGTTATGCAGAATCTGGGCG
DDB1_sgrna8	TATTGTGTGCCATAACCGGG
DDB1_sgrna9	ATTGAAGTCCAAGATAGCAG
DDB1_sgrna10	GTAGTGGCTACTCTCAAAAG
NUP54_sgrna1	GAGGTGCCCGAAGTGCCCGA
NUP54_sgrna2	CGTTGGAGCAGAAAGTGCGC
NUP54_sgrna3	TACAGCCACCGCGGCACCGG
NUP54_sgrna4	CATTTGAAACAACAACAGGA
NUP54_sgrna5	GGGCACCTCTACAGCCACCG
NUP54_sgrna6	TCATTGAAAGGCCTTCTCGG
NUP54_sgrna7	CTCACCCGCCGGTGCCGCGG
NUP54_sgrna8	TGTTGGGGCTGAAAAGCTGA
NUP54_sgrna9	CTCGGTGGCACTCAGAACAA
NUP54_sgrna10	TTTTCAGCCCCAACAAACAC
CHMP4B_sgrna1	CCAGCGGCTTCGGGACACGG
CHMP4B_sgrna2	CCCCCCAGGAGGCCATCCAG
CHMP4B_sgrna3	GAACGCCAACACCAACACGG
CHMP4B_sgrna4	GGGCGGCCCGACCCCCCAGG
CHMP4B_sgrna5	CTTTGGAGAAGAGTTCGACG
CHMP4B_sgrna6	TGACCAGCAAGAACTTGCAG
CHMP4B_sgrna7	AGGCTCTGAAGCGCAAGAAG
CHMP4B_sgrna8	GTTGGAGGAACTTGAACAAG
CHMP4B_sgrna9	CACGGCACCAAAAATAAACG
CHMP4B_sgrna10	GCCGCTGGATGGCCTCCTGG
NSFL1C_sgrna1	TCATGACCAAGATGAAGAGG
NSFL1C_sgrna2	TTCAAAGCCTTCACTGGCGA
NSFL1C_sgrna3	CAAATCCGGCTTGCAGATGG
NSFL1C_sgrna4	TTATAGCCATTTGCAGGAGG
NSFL1C_sgrna5	ACACACAGGTTTTATGCTGG
NSFL1C_sgrna6	AGCCGACTCCAGGAAGAAAC
NSFL1C_sgrna7	CACACACAGGTTTTATGCTG
NSFL1C_sgrna8	TTTCTGGCCCTCGCCAGTGA
NSFL1C_sgrna9	TTTCAAAGCCTTCACTGGCG
NSFL1C_sgrna10	AGGTTCCTGCAGAGCTTCGG
LAMA2_sgrna1	CATGGGAAGTACATCGGAGG
LAMA2_sgrna2	TTGATGGCAAGAACACATGG
LAMA2_sgrna3	AATCAGCACAGCGTATAAGG
LAMA2_sgrna4	CAGGCGAATGTAGCGAGCAG
LAMA2_sgrna5	ATAGAGAACACTTTAAAGGA
LAMA2_sgrna6	ATCCCCACAAAAATCAACGA
LAMA2_sgrna7	GAGGCTCATTCAGTTGGCAG
LAMA2_sgrna8	TTGGAAGTTGAAGTAGCCAT
LAMA2_sgrna9	CAAAAATCAACGATGGCCAG
LAMA2_sgrna10	CGTGGCCAAAACGAACGCTG
MECP2_sgrna1	AAAGTACAAACACCGAGGGG
MECP2_sgrna2	GCAGAAAAGTACAAACACCG
MECP2_sgrna3	CCTCGGCTTCCCCCAAACAG
MECP2_sgrna4	AGAAAAGTACAAACACCGAG
MECP2_sgrna5	CCATTCTGCAGAGCCAGCAG
MECP2_sgrna6	AAAGCTCCAGGAACTGGCAG
MECP2_sgrna7	AAAATCATTAGGGTCCAAGG
MECP2_sgrna8	CAGAAAAGTACAAACACCGA
MECP2_sgrna9	GGAGGCTCACTGGAAAGCGA
MECP2_sgrna10	ACGGGCGTCCGGCTGTCCAC
NASP_sgrna1	CTACCTTTAGAGGAAACCAG
NASP_sgrna2	GGCTGAGAGCCAAACAGCAG
NASP_sgrna3	CTCCGCGGCGATGGCAGCAG
NASP_sgrna4	AGAGAAGATAGAAGACGCAA
NASP_sgrna5	GTCAGCGGAAACCAGCTCCG
NASP_sgrna6	CTGAGAGCCAAACAGCAGAG
NASP_sgrna7	ACTCCATGAGCAGATGAAGG
NASP_sgrna8	ATACTGAGAGTTGTAACCAT
NASP_sgrna9	GCTGAGAGCCAAACAGCAGA
NASP_sgrna10	CCTCTCCATTTTATCTGCCG
MCAM_sgrna1	AGGGCAGCAACGGTGACAAG
MCAM_sgrna2	CTGCTGCTGTCGCCGTGCCG
MCAM_sgrna3	TTCCGTGTGCACCAAGGCAA
MCAM_sgrna4	AATTCACTCTTACGAGTCGG
MCAM_sgrna5	GGGCAGCAACGGTGACAAGA
MCAM_sgrna6	CCACATGAAGGAATCTAAGG
MCAM_sgrna7	GCTGAGTTCACAGTAAAACT
MCAM_sgrna8	CAACGTGAGACGGGAAGCAG
MCAM_sgrna9	CTCAGCTACCGGCTACCCAG
MCAM_sgrna10	CAGTCTGCCCTTGCAAGAGG
COX4I1_sgrna1	AGCTTCGCCGAGATGAACAG
COX4I1_sgrna2	ACATGGGCCACATCAGGCAA
COX4I1_sgrna3	ACGATCGAAAGTATGAGGGA
COX4I1_sgrna4	CAAGCGAATGCTGGACATGA
COX4I1_sgrna5	GATCGAAAGTATGAGGGATG
COX4I1_sgrna6	AGTCACGATCGAAAGTATGA
COX4I1_sgrna7	CATGCAGACCAAGCGAATGC
COX4I1_sgrna8	CATGGGCCACATCAGGCAAG
COX4I1_sgrna9	CCAGAAGGCGCTGAAGGAGA
COX4I1_sgrna10	TTCAGGGCTTCTCCGCCAAG
MED17_sgrna1	AGGTTCTGCGACATGGACAG
MED17_sgrna2	CTAGGAATTTGGACATCCAG
MED17_sgrna3	CAGCGCATCGACTTCAGCCA
MED17_sgrna4	CATCATTGATGTTTGACCAG
MED17_sgrna5	ACTTCTTATCATCTGAGGAG
MED17_sgrna6	CGTGCGCATCAGCATCGAGT
MED17_sgrna7	GATCTGAGCTGCTCCAGCGA
MED17_sgrna8	CCAGGGCTCTGGCTCTGAGG
MED17_sgrna9	TCTCCGAGGACCATTCAAGG
MED17_sgrna10	ACCAGTGGGCCTGGATCTGG
NXF7_sgrna1	CTCTTGGATGATCTGAAGGG
NXF7_sgrna2	GGTGCCTTGAAGATAACAAG
NXF7_sgrna3	TTCTCACCATGTTTTTGGAG
NXF7_sgrna4	AGGGCACGCTGCAAAGGCTG
NXF7_sgrna5	GTGCCTTGAAGATAACAAGT
NXF7_sgrna6	ACAGAGTAGGGTGCAACCGA
NXF7_sgrna7	AGGCTTTCTCCACCCAGTCG
NXF7_sgrna8	GTGTGAAGGGCACGCTGCAA
NXF7_sgrna9	CTTGAAGTTGGAGTATGATG
NXF7_sgrna10	CCTGAACATTTACCATGACC
MCAT_sgrna1	CAGTGAAGCCACAAAGACGG
MCAT_sgrna2	AAGATGCTGCCTGTAAGTGG
MCAT_sgrna3	ATGATGTAGCTTCTCCACGG
MCAT_sgrna4	AGGCCCTTCAGTTTCTCCGG
MCAT_sgrna5	AGTGAAGCCACAAAGACGGC
MCAT_sgrna6	AGAGCTGCCGCACACGCGGG
MCAT_sgrna7	TTGGAATGGACGGCAACCAG
MCAT_sgrna8	GCATCCGAAGCCGTTCCCAG
MCAT_sgrna9	TGTGGCTTCACTGGCCGCCG
MCAT_sgrna10	AAAGCTGCTAGGGCAGCAGG
LASP1_sgrna1	GCTGCCAGCCAACTACGTGG
LASP1_sgrna2	CCTCCAGGTGCGCTACAAGG
LASP1_sgrna3	AGTGTCGGCCACCATGGTGA
LASP1_sgrna4	TAGAGCGCACCGGTGACACG
LASP1_sgrna5	CAGCGCTGCCGACGAGGACG
LASP1_sgrna6	CAGACAGTTCACCTTCTCCG
LASP1_sgrna7	GCAGAGAATCAAGAAGACCC
LASP1_sgrna8	CTTGTACCCACCATAGGACG
LASP1_sgrna9	CGAGGTCTCCTTCCAGGATG
LASP1_sgrna10	ACGAGGTCTCCTTCCAGGAT
NOL7_sgrna1	CCAAGAGGTTTAAAAAACGG
NOL7_sgrna2	CGCGGACGACGAAGCCCCGG
NOL7_sgrna3	GGACGCGGACGACGAAGCCC
NOL7_sgrna4	GGCGAAAGTCAGCTCCTCCG
NOL7_sgrna5	CCGGGCTTCCGCCTGGGCGC
NOL7_sgrna6	GCTGACTTTCGCCAGCGCCC
NOL7_sgrna7	CGCGCAGCCTAGCAGTGGCG
NOL7_sgrna8	GGAGCTGTTCATCGAACAGA
NOL7_sgrna9	CGCCGAGCCCCTGGACGAGG
NOL7_sgrna10	AAACGCTGTTGAAGGAGAAG
ALG13_sgrna1	GACGAGCTCGTCGAAACTGG
ALG13_sgrna2	TGCAGGTACAATAAAAGAGA
ALG13_sgrna3	GATCTTGTCATTAGCCACGC
ALG13_sgrna4	GAACAATCATCAATTTGAAT
ALG13_sgrna5	CTTGTCCTCCAAGTTGGTAG
ALG13_sgrna6	AAGAGAGCGTTTGTGACTGT
ALG13_sgrna7	ATCTCTTTTATTGTACCTGC
ALG13_sgrna8	CAGTGCCTCTACCAACTTGG
ALG13_sgrna9	TCATTTACAACTACCACAAG
ALG13_sgrna10	CGACGAGCTCGTCGCACGGG
GRN_sgrna1	GGCTACCAGCCCTGCCGCGA
GRN_sgrna2	GCTGGCTGGCCTTCGCGGCA
GRN_sgrna3	AGCTGGCTGGCCTTCGCGGC
GRN_sgrna4	TGTGTGAACCAGGTCACAGG
GRN_sgrna5	CATTCACTCACATTGGGCAT
GRN_sgrna6	CAGGTGGTCGGAACAGCAGA
GRN_sgrna7	GGGCTGCTGTCCCATCCCAG
GRN_sgrna8	AGGTCACATACAGTGTCCTG
GRN_sgrna9	CCATGTGGGTCCTGATGAGC
GRN_sgrna10	CACTACAGTGGAAGCCCTGG
MEPCE_sgrna1	CCCGACTCATCTTTGAGCGG
MEPCE_sgrna2	CTCAAAGATGAGTCGGGCGG
MEPCE_sgrna3	CGAGCAGAGTGGATAAGCCG
MEPCE_sgrna4	CCCATCACGGAGCTCCCCGG
MEPCE_sgrna5	TCATCTTTGAGCGGCGGCGG
MEPCE_sgrna6	ACGCAGCAGCAGCAAAACAG
MEPCE_sgrna7	GCCTCACTGACAGCCAGCCG
MEPCE_sgrna8	ATCCGGCCTTCAAGAGGCGC
MEPCE_sgrna9	CCCCACGTCCGCAGGAGCGG
MEPCE_sgrna10	CCGCTCAAAGATGAGTCGGG
ARID5B_sgrna1	TTGCCCCGGGAGTAAAGCAG
ARID5B_sgrna2	AAATATGTTTCCACTGACGG
ARID5B_sgrna3	ACGAGCGAGTGGAAAGCCAG
ARID5B_sgrna4	ATTCTGATTTCTCCAAGTGG
ARID5B_sgrna5	GTAGGAACTTCCTACAGGGG
ARID5B_sgrna6	TTTTTGCTGATCAAAGGGGG
ARID5B_sgrna7	CAAACCCGGGAAGATAGGGG
ARID5B_sgrna8	GCCTCCGAACAGGAGAGCGA
ARID5B_sgrna9	CCCGGCAGTACAGGATCTGG
ARID5B_sgrna10	AGGCAGTCAACCCTCAACAG
LTV1_sgrna1	TCGGATGCAAACACAGATGA
LTV1_sgrna2	GAATGACTACTACAAGGAGA
LTV1_sgrna3	CAGGAAGCAAGCCATAAAAG
LTV1_sgrna4	AGCAAGCCATAAAAGAGGAG
LTV1_sgrna5	AAGGATCTCGCTGGCTCCGG
LTV1_sgrna6	TCTGGATCAAAATCCAGTCG
LTV1_sgrna7	ATTTCTCCTCATGACTGAGG
LTV1_sgrna8	GAATAAAGTCATCTTCAAGG
LTV1_sgrna9	TTGGTCTCATCTTTGGAACG
LTV1_sgrna10	CAGATGAAACTGCACCCCAG
NUP210_sgrna1	ATGTCCTGGACCTTCGAGGG
NUP210_sgrna2	TTCATGGCAAAATTATACTG
NUP210_sgrna3	TACGAGAATAAGTTCAATGG
NUP210_sgrna4	CTGGGTATCAATCTGAATGG
NUP210_sgrna5	CGTGTGTGTAGCTCACGAGG
NUP210_sgrna6	AGTCCAGGAAGTGTGACAGG
NUP210_sgrna7	TAGGCACCCAGGTCTAACAG
NUP210_sgrna8	TCTCAGATCACCTCTGAGGG
NUP210_sgrna9	GGTGCTGCTGCCCTTCACGC
NUP210_sgrna10	GTGCTGCTGGTAATTCCGGG
BC005624_sgrna1	TTACTGGGAAAACATTCCGC
BC005624_sgrna2	CCTTTCCAAATGGCGACAGG
BC005624_sgrna3	CCACGGAGGATGCCAAGGCC
BC005624_sgrna4	CTTGCGGAAGAGGCCAAATG
BC005624_sgrna5	AAAAAACATCATTTCCACGG
BC005624_sgrna6	GGAAAACATTCCGCCGGCGC
BC005624_sgrna7	AGTGCGGCTGCCCTGCTGGT
BC005624_sgrna8	AGGTGCAGAACTTGCGGAAG
BC005624_sgrna9	AAAGCCCGGCCCTTGAGAGT
BC005624_sgrna10	CAAAGCCCGGCCCTTGAGAG
CCDC115_sgrna1	AAACTCACCATCCCGGAAGC
CCDC115_sgrna2	AGCTGACGCCCAGACCCCCG
CCDC115_sgrna3	CCTTTCTTTCAGCTCTGCGC
CCDC115_sgrna4	TCTCTCACCAGGCCTACAGC
CCDC115_sgrna5	ACAGCTGCTCAGTGACCTGG
CCDC115_sgrna6	TCAGCTCTGCGCAGGCGCAA
CCDC115_sgrna7	TTTTTTTCCCAGCGAGGCCC
CCDC115_sgrna8	CGCCCAGACCCCCGAGGAAG
CCDC115_sgrna9	CCAGGTCACTGAGCAGCTGT
CCDC115_sgrna10	CCCAGACCCCCGAGGAAGTG
DCAKD_sgrna1	TCTTGGTCTCAAACAGGAGG
DCAKD_sgrna2	CCTGAACCGGGAGGATGCAG
DCAKD_sgrna3	TCTTCAACCAGCCTGACCGT
DCAKD_sgrna4	GCGGAACAACCTGAACCGGG
DCAKD_sgrna5	TTCTTGGTCTCAAACAGGAG
DCAKD_sgrna6	CAAAGGCCTCTACTATACGC
DCAKD_sgrna7	AGGCCTCTACTATACGCCGG
DCAKD_sgrna8	TCGACGTGGACGTCATTGCG
DCAKD_sgrna9	GATGACGGAGCTCTTGCCTG
DCAKD_sgrna10	GTCAGGAACCCAAGCCGCAG
GEMIN4_sgrna1	GAGATGACTATTCTGCATGG
GEMIN4_sgrna2	TAGTTTGTCTAGGTACACGG
GEMIN4_sgrna3	GAAGATGTATTCTTCTCCGT
GEMIN4_sgrna4	CATGTCAGCCAAGTTAGCTA
GEMIN4_sgrna5	GGTAGGGATCATGTTGCCCA
GEMIN4_sgrna6	CGTGGGACAGCCCATTGTGG
GEMIN4_sgrna7	CTGGGTTCAGGATCACCAGG
GEMIN4_sgrna8	CCCATACCATCGACAGGCCC
GEMIN4_sgrna9	GCTGGTTAAACGTCGTGTTG
GEMIN4_sgrna10	CCAGAACCCATACCATCGAC
AK4_sgrna1	TCCTGCGCGCGGTCATCCTC
AK4_sgrna2	TTAAAGATCGTCTGAGCCGA
AK4_sgrna3	AAGATCGTCTGAGCCGACGG
AK4_sgrna4	TATCTTACCTGCACTTGAGG
AK4_sgrna5	TAGAAGGGTGAATCCACCGT
AK4_sgrna6	TTTAACAGAAGTTGGTGACG
AK4_sgrna7	TTTGGCCCTTAGGATTCCCG
AK4_sgrna8	ATCTTACCTGCACTTGAGGT
AK4_sgrna9	GAGAACCTCAAGACCGGCAC
AK4_sgrna10	GGGCCGCCCGGCTCTGGCAA
CXXC5_sgrna1	GCATGTGTGCGCCCTGCCGG
CXXC5_sgrna2	ACCATGTCGAGCCTCGGCGG
CXXC5_sgrna3	TCACTGAAACCACCGGAAGG
CXXC5_sgrna4	CGTCGGGAGCCGCCTTCCGG
CXXC5_sgrna5	CGTCCTGGGAGCCACCGCCG
CXXC5_sgrna6	AAGAAGAAGCGGAAACGCTG
CXXC5_sgrna7	AAATCACTGAAACCACCGGA
CXXC5_sgrna8	CAGCTGGGGTCATGATGAAG
CXXC5_sgrna9	GTTACCTCCAGAGCAGCGGA
CXXC5_sgrna10	ATGACCATTGGCCAATAGGG
MARS_sgrna1	AAGATGATCTCACCAACCAG
MARS_sgrna2	AGAGGGTATTCCACTGGCGA
MARS_sgrna3	GGACATTGTTGACATAGGGG
MARS_sgrna4	GGGAAATTCTCTAAGAGCCG
MARS_sgrna5	CGAACGATATGCCGAACCAG
MARS_sgrna6	AACACGGAAAGACCAAGCCA
MARS_sgrna7	TCGTGAGCGAGGGTTCCCCG
MARS_sgrna8	TTTGAGGCAGCGCTTTGGAG
MARS_sgrna9	ATGAGACTGTTCGTGAGCGA
MARS_sgrna10	GACATTGTTGACATAGGGGA
ENO1B_sgrna1	ACCTGGGTAGTTCTGGACGA
ENO1B_sgrna2	TCCAGGTCTCTTCCGAGCTG
ENO1B_sgrna3	CCTACCTTGCTAACCAGAGC
ENO1B_sgrna4	TCCTTCGTCCAGAACTACCC
ENO1B_sgrna5	CCTTACCCTTCCCCATGAAG
ENO1B_sgrna6	AAAGGGCCACTCACCGGGAC
ENO1B_sgrna7	GCCAAGAATTGAGGAAGAGC
ENO1B_sgrna8	CCTGCAGAAAGTGAATGTTG
ENO1B_sgrna9	AACATCCTGGAGAACAAAGA
ENO1B_sgrna10	CCAAGAATTGAGGAAGAGCT
ATAD2B_sgrna1	GAAACTAGAATCTCAAGAGG
ATAD2B_sgrna2	CTGCCCGGCGGCCAAGGCCG
ATAD2B_sgrna3	TAACATCTTCAGCAAACCGG
ATAD2B_sgrna4	CTTTAGAATACAGTATGAAG
ATAD2B_sgrna5	TCCTCAGGGACGTTACCAAG
ATAD2B_sgrna6	GAGTCCGGAGAAAATCAAGG
ATAD2B_sgrna7	AGAGCAGAAGATTTAGCTAG
ATAD2B_sgrna8	TCAGAGGCTGAATAGTGGAG
ATAD2B_sgrna9	GATTCTGATAACTGACGAGG
ATAD2B_sgrna10	AACCCAGACAAGGACCCCGG
NMT1_sgrna1	CAGCGATTGCGAGAACGAGG
NMT1_sgrna2	AGGACAACAGCCACAACAGG
NMT1_sgrna3	TGATCCGAGAGATCACCCGG
NMT1_sgrna4	GCCTGTCATGAACCAGGAGG
NMT1_sgrna5	GAAGCTCTACCGACTGCCAG
NMT1_sgrna6	TTGGAAGTGCCCGAGCATGG
NMT1_sgrna7	GGGACCCGCCAAAACCATGG
NMT1_sgrna8	ATCAGTGGCAACGAAGGTGC
NMT1_sgrna9	CTCAAGTTCGGCATAGGGGA
NMT1_sgrna10	TCAGGGACCCGCCAAAACCA
MAP2K6_sgrna1	GCCTTGGAGTCTAAATCCCG
MAP2K6_sgrna2	TTGGAGTCTAAATCCCGAGG
MAP2K6_sgrna3	AAGATGCGTCACGTGCCCAG
MAP2K6_sgrna4	AAGAATCATAAGGAAACCGA
MAP2K6_sgrna5	CTACGGTGCACTCTTCCGGG
MAP2K6_sgrna6	TAAAGGCCAAACAATTCCAG
MAP2K6_sgrna7	GGTAAAGTCAACAAAGTCCG
MAP2K6_sgrna8	ATCCAGAGCTCAACCAGAAG
MAP2K6_sgrna9	TGAATCCAAAGCAGCAGACG
MAP2K6_sgrna10	ATCATAAGGAAACCGAAGGA
MORC3_sgrna1	GTCCACTGCAAGCAATGCCG
MORC3_sgrna2	TCAGCAGGTCAATTATGACG
MORC3_sgrna3	AAGTGGCGAAAGTTACCAGA
MORC3_sgrna4	ATTTAGATGAGACTGCAGGG
MORC3_sgrna5	ATGCTATCATGGGTAAGAAG
MORC3_sgrna6	CGCGGCTGCTCACCGCGCTG
MORC3_sgrna7	CGTTCTCTTCGAGTCAACGT
MORC3_sgrna8	GAGGGACCAGTACAAGAACG
MORC3_sgrna9	CACCGGGATCCGCCTCAGCG
MORC3_sgrna10	TGAGATTCTAGGACAAGTGG
CTTN_sgrna1	CCGTGTAGACAAGAGTGCCG
CTTN_sgrna2	CGAACTTCCCGCCATAGCCG
CTTN_sgrna3	GAACTTCCCGCCATAGCCGT
CTTN_sgrna4	GCCCTGGTAGTCAAAGCCCA
CTTN_sgrna5	CGACTGGTACTCATGGCCCA
CTTN_sgrna6	CGTGTAGACAAGAGTGCCGT
CTTN_sgrna7	TCACAAGTGGACTCGGTCCG
CTTN_sgrna8	ACGGGACCCAAGGCTTCCCA
CTTN_sgrna9	ATGGGGTGCTAAAACCGTGC
CTTN_sgrna10	GCCGTGGGCTTTGACTACCA
MARF1_sgrna1	ACAGGGGAAATAGCCAGCAG
MARF1_sgrna2	AAGATAATGATGCTAAGCCG
MARF1_sgrna3	CTGACGGGTAGTATACACGA
MARF1_sgrna4	ATGTCTATAAATTTAAAGAG
MARF1_sgrna5	CAGAAGCTTAACAAACTGGG
MARF1_sgrna6	TTTGACGCCATTCTGAGCAG
MARF1_sgrna7	ATCCCAGAAAACGCCAATGG
MARF1_sgrna8	CCAGAGAATTTCCAAAGCCA
MARF1_sgrna9	AACTCCGTCAGAGCCTGCGA
MARF1_sgrna10	TTACACACAGGAATAGCTGG
EIF4G2_sgrna1	GGAGCAGTGCCCCAAACTGG
EIF4G2_sgrna2	AAGTGGGTGCCACTCTCCAG
EIF4G2_sgrna3	AATAGTGCTTCTTCGGGCGG
EIF4G2_sgrna4	CTGCTCCTATGGCTCAAGGG
EIF4G2_sgrna5	CTTGCAATTTGGAAATCAAG
EIF4G2_sgrna6	TGACATGGAAATTATTGAAG
EIF4G2_sgrna7	CTAGCTCAACCACTGGAGAG
EIF4G2_sgrna8	AGTTCCTGGGGAAAACCCCA
EIF4G2_sgrna9	CTGTCAGATAATGAGGACAG
EIF4G2_sgrna10	GGCTTTTCCTGGATAAGTGG
HMGB3_sgrna1	CACTTACGGAGGTCTTTTGG
HMGB3_sgrna2	ACATCAGTCAGGATGGCTAA
HMGB3_sgrna3	GGAGAACTCAGCAAAATTGA
HMGB3_sgrna4	TCTCCAAGAAGTGCTCGGAG
HMGB3_sgrna5	CCAAGAAGTGCTCGGAGAGG
HMGB3_sgrna6	CCTGCATGTCTGCACAAAGA
HMGB3_sgrna7	AAAGCAGCCTTATGTCACCA
HMGB3_sgrna8	TTTGCTGCCTTGGTGACATA
HMGB3_sgrna9	GATTATGGACCAGCTAAAGG
HMGB3_sgrna10	TGGAGATGTGGCAAAAAAGC
EEF1A1_sgrna1	CATCCTGGAGGGGCAGTCGC
EEF1A1_sgrna2	AAGTCACTTACATTAGCACT
EEF1A1_sgrna3	CGCCAGACTTCAGGAACTTG
EEF1A1_sgrna4	GATCAGGCTTACCAAGTGGA
EEF1A1_sgrna5	AGATGCCTTGGTTCAAGGGA
EEF1A1_sgrna6	GCTTTGCTGTTCGTGACATG
EEF1A1_sgrna7	AGTCGCAGGGGCTTGTCAGT
EEF1A1_sgrna8	GTCACTTTGCAGATGGGAAA
EEF1A1_sgrna9	AGTCACTTTGCAGATGGGAA
EEF1A1_sgrna10	TCGGTCAAAGATGTTAGACG
EEF1A2_sgrna1	ATCTTGTACACATCCTGCAG
EEF1A2_sgrna2	AGTGTGGTGGCATCGACAAG
EEF1A2_sgrna3	TCCGTTAAGGATATTCGCCG
EEF1A2_sgrna4	TCACCACCATACCAGGCCGG
EEF1A2_sgrna5	ATGCGGCAGACTGTGGCCGT
EEF1A2_sgrna6	GATCGGCTACAACCCAGCCA
EEF1A2_sgrna7	CGTGGGCGTCATCAAGAACG
EEF1A2_sgrna8	TCGTTCTGGCAAGAAGCTGG
EEF1A2_sgrna9	TGGTGGTCTCAAACTTCCAG
EEF1A2_sgrna10	CTGGGTGCTGGACAAGCTGA
GNE_sgrna1	CGTCCAGGGACACCACGAGA
GNE_sgrna2	CCTCTGGAATGGCCTTGCAG
GNE_sgrna3	AGATGTTCTCCTTTACAGGG
GNE_sgrna4	GTAGTCAGCTCGGTTGCAGG
GNE_sgrna5	ATCTTGGCGGGACAAACCTG
GNE_sgrna6	GAGATGTTCTCCTTTACAGG
GNE_sgrna7	CTTGATGCCGAACATGATCG
GNE_sgrna8	CCCTGATCTCGTTTAACAAG
GNE_sgrna9	GGTACTGTTTGCCGAACTGG
GNE_sgrna10	CCCAATCATGCAGCCAGCGT
DIMT1_sgrna1	CAAACCTGAAAAATGGCCGG
DIMT1_sgrna2	CTGGACTCCACCTTGGGGGG
DIMT1_sgrna3	TTTTGCACAAACCTGAAAAA
DIMT1_sgrna4	AGCTACTTACTTGAATGCAG
DIMT1_sgrna5	CTCACCTGAAAATTGATTGG
DIMT1_sgrna6	TCAGGACTCATGTTCAACAC
DIMT1_sgrna7	GCACAAACCTGAAAAATGGC
DIMT1_sgrna8	CTTCAGACCGCCCCCCAAGG
DIMT1_sgrna9	TAACTTCAGACCGCCCCCCA
DIMT1_sgrna10	GCTCCTGACGATCCCGCCGG
CTNNB1_sgrna1	TGGCCAGCAAGCCCTCGCGG
CTNNB1_sgrna2	GCTGCACTAGAGTCCCAAGG
CTNNB1_sgrna3	GATGCCACCAGACTTAAAGA
CTNNB1_sgrna4	TGAACTTGCTCAGGACAAGG
CTNNB1_sgrna5	TGTCCTGAGCAAGTTCACAG
CTNNB1_sgrna6	AGCTGATTGCTATCACCTGG
CTNNB1_sgrna7	AACCTTTCTCACCACCGCGA
CTNNB1_sgrna8	ACCATCCTGGCGATATCCAA
CTNNB1_sgrna9	ATGGCAGTGCGCCTAGCTGG
CTNNB1_sgrna10	TTACAGGTCAGTATCAAACC
NHP2_sgrna1	TGTAGAGCTTGCGCGTCAGG
NHP2_sgrna2	GCAGAAGCAGATTCGTCGCG
NHP2_sgrna3	CTTAGAGGGGATGTAGACGT
NHP2_sgrna4	AGCAGAAGCAGATTCGTCGC
NHP2_sgrna5	CCTCGCACAGAACTGGAAGA
NHP2_sgrna6	TAGGACTTGGGTGCAGCCAC
NHP2_sgrna7	TTGTCAACAAGGGCGAGAAA
NHP2_sgrna8	GACCTACGACAAGTGCCTGG
NHP2_sgrna9	TTAGAGGGGATGTAGACGTA
[truncated: 12,671 more rows]

## Sheet: postive ctl
sgID	seq
TYK2_sgrna1	GTACTGGTGACAGGCACCGG
TYK2_sgrna2	CCAACCTCGTCATCATGCGG
TYK2_sgrna3	GCCATGAGGTGGCACCCCCG
TYK2_sgrna4	CAGGCACCGGAGGTATCCAG
TYK2_sgrna5	GCACCGCCTGATCCTTACCG
TYK2_sgrna6	TAGTCTCGGAGGCTGCCCAG
TYK2_sgrna7	GTCCAGCAGCACGTTGCGCG
TYK2_sgrna8	TACCAGGTAGCTGAGGGCGC
TYK2_sgrna9	GCGGAAATAGCCATCGACCA
TYK2_sgrna10	AGTGCGAAGAGATTCAAGCA
LBP_sgrna1	TGATCCTGGCCACCACACCG
LBP_sgrna2	AGACTGATCGAATCCAAAGT
LBP_sgrna3	CAGGATCACCGACAAGGGCC
LBP_sgrna4	GTGGCCAGGATCACCGACAA
LBP_sgrna5	TGTCTGCAGCGGCCAAGGAG
LBP_sgrna6	TGGGCATGGATCCCTCAGGG
LBP_sgrna7	AATGCGGCTGCTGCACCCAG
LBP_sgrna8	GAATATGCCTTGGCAGAGGG
LBP_sgrna9	GGTGGCCAGGATCACCGACA
LBP_sgrna10	AGGGATCCATGCCCAGGAGG
RARB_sgrna1	TACCAAGATATCCAAGCAGG
RARB_sgrna2	CAGGGCTTGTACACCCGAGG
RARB_sgrna3	CTTCAAAGCACTTCTGCAGG
RARB_sgrna4	AAGCAGGGCTTGTACACCCG
RARB_sgrna5	CCAAGTCCAATCGGACCCGG
RARB_sgrna6	AGCATTTCCTGAATGAGAGG
RARB_sgrna7	AGAGAGCTATGAGATGACAG
RARB_sgrna8	TGACAGGAACAAGAAAAAGA
RARB_sgrna9	GGCTTGTACACCCGAGGAGG
RARB_sgrna10	TCTGTGTCATCCATTTCCAA
CCR3_sgrna1	CCGGAACCTCTCACCAACAA
CCR3_sgrna2	TTCTGTGGAAAAAGAGCCGA
CCR3_sgrna3	GGACAGTGAAGAGAAAGAGC
CCR3_sgrna4	AACACCAGGGAGTACAGTGG
CCR3_sgrna5	ACAGCATTTTGCACATGTAG
CCR3_sgrna6	GAGGCCGATGATGAACACCA
CCR3_sgrna7	ACACAGCATGGACGATAGCC
CCR3_sgrna8	AAGGAGAACCAGGTTGTACG
CCR3_sgrna9	ATCACCAGTATCATTACCTG
CCR3_sgrna10	TCTACGCCTTTGTTGGTGAG
NR0B2_sgrna1	CATCGCACACCTGCAACAGG
NR0B2_sgrna2	TGCCCCATGAGGATCAGCGG
NR0B2_sgrna3	CAAGGAGTATGCGTACCTGA
NR0B2_sgrna4	GGATGCTGTGACCTTCGAGG
NR0B2_sgrna5	TCCGCACCGCACCTGCAGGG
NR0B2_sgrna6	ACTTAAGAAGATCCTGCTAG
NR0B2_sgrna7	TCAGGGGTCTGCCCATGCCA
NR0B2_sgrna8	CCACATCGCACACCTGCAAC
NR0B2_sgrna9	CATGAGCTCCGGCCAGTCAG
NR0B2_sgrna10	CAAGGCTCCAGAAAGACTCC
RORC_sgrna1	TTTTTTGAAGGCAAATACGG
RORC_sgrna2	GCCGAATGTCCAAGAAGCAG
RORC_sgrna3	AGGAGGTGACCAGCTACCAG
RORC_sgrna4	TGAGGCCATTCAGTATGTGG
RORC_sgrna5	GAGCCAGGCACTTCTGCAGG
RORC_sgrna6	CATTACACTGCTGGCTGCGG
RORC_sgrna7	CGCCTCACCTGACCTACCCG
RORC_sgrna8	CCGAATGTCCAAGAAGCAGA
RORC_sgrna9	CTTGAGTATAGTCCAGAACG
RORC_sgrna10	CTGAAGAGTTCCTTATAGAG
MAP3K7_sgrna1	TTTAAGGTAACGGGCAACCA
MAP3K7_sgrna2	CTCACTGGCAGAAGACGAGG
MAP3K7_sgrna3	AAACCCTTCGATGAGATCGG
MAP3K7_sgrna4	TTTACAGTGTTCCCAAGGAG
MAP3K7_sgrna5	CATCTCACTGGCAGAAGACG
MAP3K7_sgrna6	TCTTGTGATGGAATATGCAG
MAP3K7_sgrna7	ATCTCAGCGCCCTTCAATGG
MAP3K7_sgrna8	TGTGATGGAATATGCAGAGG
MAP3K7_sgrna9	TGGGCCACCGATCTCATCGA
MAP3K7_sgrna10	TCGAAGTTCAGGACCTGCGA
CXCR3_sgrna1	CAGTAGGCCATGACCAGAAG
CXCR3_sgrna2	ATCCTGGTCTGAGACAACTG
CXCR3_sgrna3	CAACATCAACTTCTATGCAG
CXCR3_sgrna4	TAGGTAGATGAAATCTGGGA
CXCR3_sgrna5	ACGCCACCCAGATCTACCGC
CXCR3_sgrna6	AGGCGCCTGCCACTTTGCAG
CXCR3_sgrna7	GCTTATACAAGCCAGCAGGA
CXCR3_sgrna8	CCCACAAAGGCATAGAGCAG
CXCR3_sgrna9	GGGGGTCCAGCAGACAGCAA
CXCR3_sgrna10	TCTGAACTTCACTCCCACAA
FADD_sgrna1	GCGCCTGGACGACTTCGAGG
FADD_sgrna2	GACCTGCAGGCTGAATCTGG
FADD_sgrna3	GCCTGGACGACTTCGAGGCG
FADD_sgrna4	TAGATCGTGTCGGCGCAGCG
FADD_sgrna5	GCGCGTGAGCAAACGAAAGC
FADD_sgrna6	GAGCAGAACGACCTGGAGCG
FADD_sgrna7	AGCAGAACGACCTGGAGCGC
FADD_sgrna8	GAATCTGGTGGCTGACCTGG
FADD_sgrna9	ACAGCGAGTGCAGCAGCACC
FADD_sgrna10	ACACGATCTACTGCAGCGCC
MYC_sgrna1	CGGAGGAAAACGACAAGAGG
MYC_sgrna2	AAGAGGGCCAAGTTGGACAG
MYC_sgrna3	ACACGGAGGAAAACGACAAG
MYC_sgrna4	ACGTCTTGGAACGTCAGAGG
MYC_sgrna5	TTTGCGCGCAGCCTGGTAGG
MYC_sgrna6	GGGGTCAATGCACTCGGACG
MYC_sgrna7	AATGCACTCGGACGCGGCGG
MYC_sgrna8	CAGATATCCTCACTGGGCGC
MYC_sgrna9	GTCAATGCACTCGGACGCGG
MYC_sgrna10	TGAATTGGAAAACAACGAAA
MYB_sgrna1	ATGTGCAGTGCCAACACCGG
MYB_sgrna2	ACCTGCAAGGGACCCACCAG
MYB_sgrna3	TGGAGGTGCTGTGCCACCCG
MYB_sgrna4	GTATTTCCGAGCCGGACCGG
MYB_sgrna5	ACACTTGCAGCTACCCCGGG
MYB_sgrna6	CAACGTCCCTCAGCCGGCTG
MYB_sgrna7	GGGATATTCGCTGTTGACGG
MYB_sgrna8	TAACGACGAAGACCCTGAGA
MYB_sgrna9	TCAGACCCCCTCCCATGCAG
MYB_sgrna10	ATGGCTGCCGCAGCCGGCTG
IRAK4_sgrna1	CTTGTGTGCCAGGAAAGCGG
IRAK4_sgrna2	GTTGGAGCTGATAACCGGGC
IRAK4_sgrna3	TGTAAGCATACACTAAGCAC
IRAK4_sgrna4	GTGTCAGCACGAGAACCTGG
IRAK4_sgrna5	TGACATCTACAGCTTCGGCG
IRAK4_sgrna6	TTATTGATCCTCAAGAAGGG
IRAK4_sgrna7	GGCTTGCACGGGCTTCGGCA
IRAK4_sgrna8	CAAGGTGCAAGGTTGCTCAG
IRAK4_sgrna9	GTCATGACCAGCCGAATCGT
IRAK4_sgrna10	GAGCAACCCGCGTCTGCCGG
ZAP70_sgrna1	GGGCTTCTGGCCATAGGAGA
ZAP70_sgrna2	CCCAGCAGGAACTTGTGCAG
ZAP70_sgrna3	TAAGAGGATGGAATGTCCGC
ZAP70_sgrna4	GGCTGAACTGCTGCACCAGG
ZAP70_sgrna5	CTATGGGGTCACCATGTGGG
ZAP70_sgrna6	CAAAGATGAGATGATGCGAG
ZAP70_sgrna7	ATAAGTGCATACATCTCAGG
ZAP70_sgrna8	GGGAGCGCAAACACTGGCGC
ZAP70_sgrna9	ATCTCAGGAGGACACTCCGG
ZAP70_sgrna10	GCGAGAGAATCTCCTCGTGG
CTSK_sgrna1	TTGGGCTTTCAGCTCTGCCG
CTSK_sgrna2	GCAAAGGCAGCTAAATGCAG
CTSK_sgrna3	CAATACGTGCAGCAGAACGG
CTSK_sgrna4	CGGAATAAGAACAACGCCTG
CTSK_sgrna5	GGCCATGTTGGTAATGCCGC
CTSK_sgrna6	GCATTTAGCTGCCTTTGCCG
CTSK_sgrna7	TATGTATAACGCCACGGCAA
CTSK_sgrna8	GAAGATGCTTACCCATATGT
CTSK_sgrna9	AAGTTGTATGTATAACGCCA
CTSK_sgrna10	AATCTCTGCCCATAACCTGG
TFE3_sgrna1	GCTGGCCTTGGAAACAGCCG
TFE3_sgrna2	AAGACCTGGAGAGCCGGCAG
TFE3_sgrna3	TTACATCCGCAAATTACAGA
TFE3_sgrna4	TGGGTCCAGCTCAGAAAAGG
TFE3_sgrna5	GCTGCGTCAGCAGCTTATGA
TFE3_sgrna6	GGGGATACTGAAGAAAGCAG
TFE3_sgrna7	AGACACGCCAATCACAGAGA
TFE3_sgrna8	TCAGCAGCTTATGAGGGCCC
TFE3_sgrna9	GGCGATTCAACATTAACGAT
TFE3_sgrna10	CCATGCTGAAGCTGCTACGG
CCL11_sgrna1	GTGCTGACCCCAAGAAGAAG
CCL11_sgrna2	TCTTCTACAGCTTCAAGACC
CCL11_sgrna3	TGCTGACCCCAAGAAGAAGT
CCL11_sgrna4	ACTGGTCATGATAAAGCAGC
CCL11_sgrna5	CTACAGCTTCAAGACCAGGT
CCL11_sgrna6	ACCTGGGTGAGCCAGCACCT
CCL11_sgrna7	CCTGGACCCACTTCTTCTTG
CCL11_sgrna8	CCCCAAGAAGAAGTGGGTCC
CCL11_sgrna9	CAGCAGGAATAGAAGCGCTG
CCL11_sgrna10	TCCCAGGTGCTGGCTCACCC
IFNG_sgrna1	CGGAATCCAGCCTCAGGAAG
IFNG_sgrna2	TATCTGGAGGAACTGGCAAA
IFNG_sgrna3	CCATTAGGTCAACAACCCAC
IFNG_sgrna4	GTCTCTTCTTGGATATCTGG
IFNG_sgrna5	GCTCATTGAATGCTTGGCGC
IFNG_sgrna6	TCAAGACTTCAAAGAGTCTG
IFNG_sgrna7	GGCTTTCAATGACTGTGCCG
IFNG_sgrna8	GACTCCTTTTCCGCTTCCTG
IFNG_sgrna9	TCTTGGATATCTGGAGGAAC
IFNG_sgrna10	GTTTCTGGCTGTTACTGCCA
KLF4_sgrna1	TCTGGCAGGCAGGAACCCGG
KLF4_sgrna2	AATGACGTGAGCCCCTCGGG
KLF4_sgrna3	CCCCAAGATTAAGCAAGAGG
KLF4_sgrna4	ACTTCTGGCACTGAAAGGGC
KLF4_sgrna5	CTACGACCTGGCGGCGACGG
KLF4_sgrna6	GCCATGTCAGACTCGCCAGG
KLF4_sgrna7	TCGGTCATCAGTGTTAGCAA
KLF4_sgrna8	GATGTCCGCCAGGTTGAAGG
KLF4_sgrna9	CGGCCGCCCCTACGACCTGG
KLF4_sgrna10	ATAGCTGAAGCTGCAGGTGG
LY96_sgrna1	TTTTGCAGAGCTCTGAAAGG
LY96_sgrna2	TATTCTAATTGACATCACGG
LY96_sgrna3	TGTTGCAGAAGCTATTGCTG
LY96_sgrna4	CGTAAGGAAGTTCTGTGCCA
LY96_sgrna5	GTAGGAAATAATTGCATCGG
LY96_sgrna6	CCACTTACCACAATAACTGT
LY96_sgrna7	CGAGGGAATACTATTTCCTA
LY96_sgrna8	CACAGAACTTCCTTACGCTT
LY96_sgrna9	AATAGTCATCATCATGTCCA
LY96_sgrna10	CTGAATCTGAGAAGCAACAG
CXCL10_sgrna1	CACTCAGACCCAGCAGGATG
CXCL10_sgrna2	ACTCACATGATCTCAACACG
CXCL10_sgrna3	AGCGGACCGTCCTTGCGAGA
CXCL10_sgrna4	CAGCGGACCGTCCTTGCGAG
CXCL10_sgrna5	CTCACATGATCTCAACACGT
CXCL10_sgrna6	CATGATCTCAACACGTGGGC
CXCL10_sgrna7	CGATATGGATGCAGTTGCAG
CXCL10_sgrna8	CTCTTCCTACAGGTCTAAAA
CXCL10_sgrna9	AGGGATCCCTCTCGCAAGGA
CXCL10_sgrna10	CTGCAGGGATCCCTCTCGCA
GATA3_sgrna1	CCCTTATCAAGCCCAAGCGA
GATA3_sgrna2	CCGGGTTCGGATGTAAGTCG
GATA3_sgrna3	ACAGAGGCCCCGGAGAGCCG
GATA3_sgrna4	GGTGAGCCACCATCACCCCG
GATA3_sgrna5	TCTGGGGAGACGTCTTTCGG
GATA3_sgrna6	CTTCCATGTACGAATGGCCG
GATA3_sgrna7	CTGTACTCGGGCACATAGGG
GATA3_sgrna8	CCATCCACCACGGCTCTCCG
GATA3_sgrna9	GGCAGAGATCCGTGCAGCAG
GATA3_sgrna10	CGGTAGGGGATCCTCCCAGC
SOCS1_sgrna1	GCTGCTGGAGCACTACGTGG
SOCS1_sgrna2	CAGGTTCTCGCGACCCACGG
SOCS1_sgrna3	GATGGTAGCACGCAACCAGG
SOCS1_sgrna4	GGGGCCCCCAACATGCGGCG
SOCS1_sgrna5	CCACGGCGGCCACGATGCGC
SOCS1_sgrna6	GGGTCCCCAATAGAAGCCGC
SOCS1_sgrna7	GCAGCGGGGCCCCCAACATG
SOCS1_sgrna8	TGGTGCGCGACAGTCGCCAA
SOCS1_sgrna9	CGGCTGCGTGCCGAGCCCGT
SOCS1_sgrna10	CAGCTCGAAAAGGCAGTCGA
SOCS3_sgrna1	TACTGGAGCGCCGTGACCGG
SOCS3_sgrna2	TGAGCGTCAAGACCCAGTCG
SOCS3_sgrna3	CGGATAAGAAAGGTGCCCGC
SOCS3_sgrna4	CCTACGCATCCAGTGTGAGG
SOCS3_sgrna5	GCGGATAAGAAAGGTGCCCG
SOCS3_sgrna6	TGACGCTCAACGTGAAGAAG
SOCS3_sgrna7	TCTTCCGACAAAGATGCTGG
SOCS3_sgrna8	CAGCAGGTTCGCCTCGCCGC
SOCS3_sgrna9	AGCTGAAGGTCTTGAGGCGC
SOCS3_sgrna10	GCTGCTCAGCGCCGAGCCCG
CCR1_sgrna1	GAACACTAGAGAATACAGGG
CCR1_sgrna2	AACACTAGAGAATACAGGGG
CCR1_sgrna3	ATGAACACTAGAGAATACAG
CCR1_sgrna4	TGAACACTAGAGAATACAGG
CCR1_sgrna5	CAGATTATCATGACTAACAG
CCR1_sgrna6	ACACAGCATGGACAATGGCC
CCR1_sgrna7	GGCAAACACAGCATGGACAA
CCR1_sgrna8	GCCTTTGAAACAGCTGCCGA
CCR1_sgrna9	TCTAGTGTTCATCATTGGAG
CCR1_sgrna10	TTTCTAGTTGGTCCACAGAG
PTPN11_sgrna1	AGAGAACGAAGTCTCCGGGG
PTPN11_sgrna2	CCTGACAGCGGATCATGACG
PTPN11_sgrna3	TGTGCTGGACTTCCTGGAGG
PTPN11_sgrna4	CTGAAATACGACGTTGGTGG
PTPN11_sgrna5	GGAGGAGGTCCACCACAAGC
PTPN11_sgrna6	AAGGAGCTGAAATACGACGT
PTPN11_sgrna7	GCCCGAGTCTATGAGAACGT
PTPN11_sgrna8	GAGAATCTCCTGCTGACCAG
PTPN11_sgrna9	ACGGGAGGAACATGACATCG
PTPN11_sgrna10	CATCAAGATTCAGAACACTG
SOCS2_sgrna1	CGCCAGACGCGCCGCCTCGG
SOCS2_sgrna2	TCGCCAGACGCGCCGCCTCG
SOCS2_sgrna3	TTTCGCCAGACGCGCCGCCT
SOCS2_sgrna4	ATATCCGTTAAGACGTCAGC
SOCS2_sgrna5	CCTGTCCGCTCCATTCCCGG
SOCS2_sgrna6	GCCGGAGGAACAGTCCCCCG
SOCS2_sgrna7	CAGCTGGACCGACTAACCTG
SOCS2_sgrna8	CTGTCCGCTCCATTCCCGGA
SOCS2_sgrna9	GGAGGAACAGTCCCCCGAGG
SOCS2_sgrna10	CATCTTGGTACTCAATCCGC
CCR2_sgrna1	TTGTTGGAGAGAAGTTCCGA
CCR2_sgrna2	TCGGAACTTCTCTCCAACAA
CCR2_sgrna3	CGAGACCTCTTGCTCCCCAG
CCR2_sgrna4	AAGTGTAGTCACTTGGGTGG
CCR2_sgrna5	ATCGTAGTCATACGGTGTGG
CCR2_sgrna6	TATCCAAGAGCTTGATGAAG
CCR2_sgrna7	GATTGACAAGCACTTAGACC
CCR2_sgrna8	AAAGCCAGGACAGTTACCTT
CCR2_sgrna9	GTAATGTGAGCAGGAAGAGC
CCR2_sgrna10	TACACTTGTTATCACCCCAA
CSF2_sgrna1	CCTGCTCGAATATCTTCAGG
CSF2_sgrna2	GGCTGTAGACCACAATGCCC
CSF2_sgrna3	CCGGCCTTGGAAGCATGTAG
CSF2_sgrna4	CTGCTCGAATATCTTCAGGC
CSF2_sgrna5	CCGCCTGAAGATATTCGAGC
CSF2_sgrna6	TGACAGGCATGTCATCCAGG
CSF2_sgrna7	TTCCTTTTTACAGAATGAAG
CSF2_sgrna8	TGTGTACTCACCGGAGTTGG
CSF2_sgrna9	CGCCTGAAGATATTCGAGCA
CSF2_sgrna10	GCTGTCTATGAAATCCGCAT
TLR2_sgrna1	CTTTGACGAGAACAACGACG
TLR2_sgrna2	TCTCGTCAAAGAGCCTGAAG
TLR2_sgrna3	TGGAGACACAGCTTAAAGGG
TLR2_sgrna4	TGCGCAGTTTGCAGAAGCGC
TLR2_sgrna5	CGCAGTTTGCAGAAGCGCTG
TLR2_sgrna6	TGTGGTACCTGAGAATGATG
TLR2_sgrna7	ACCTGAGAATGATGTGGGCG
TLR2_sgrna8	ATATAGAGCTCTTGCAGCCG
TLR2_sgrna9	CAACCATCAGATTTTCGCTG
TLR2_sgrna10	CCATGAGGTTCTCCACCCAA
TLR3_sgrna1	AATTGTCTGGAAACACCCCG
TLR3_sgrna2	AGAATGGTCAAGTTACGAAG
TLR3_sgrna3	TGGAAACGCGCAAACCCCGG
TLR3_sgrna4	AGAGTCCATAAAAAGAGCGA
TLR3_sgrna5	CTCAGCGGCCAGGAATGGAG
TLR3_sgrna6	GAAATTGAACAAAAACTCAG
TLR3_sgrna7	GGAAATTAACGGGACCACCG
TLR3_sgrna8	TTGTTTGTCAGTTCTCCCCG
TLR3_sgrna9	TGGTCAAGTTACGAAGAGGG
TLR3_sgrna10	TTTATGGACTCTCCAACCTG
RUNX1_sgrna1	CTGGCCAGCAAGCTGAGGAG
RUNX1_sgrna2	GCGCCTCGCTCATCTTGCCG
RUNX1_sgrna3	CCGATGCCCGACGTGACGGG
RUNX1_sgrna4	CTAGTACCTCCACCATGCTG
RUNX1_sgrna5	CCACGTCGCTCTGGCTGGGG
RUNX1_sgrna6	CCGCCCTGGCCAGCAAGCTG
RUNX1_sgrna7	CAGGGCGGCGCCGCCATCCG
RUNX1_sgrna8	CCCCGGCTCATCACAGGCGC
RUNX1_sgrna9	ACGACCTCAGGTTTGTCGGG
RUNX1_sgrna10	CCGCCATCCGGGGCGCCCAG
TLR6_sgrna1	TTGAGGTACTCCACCGGTCG
TLR6_sgrna2	ATTCTTTTGGCCCCGACCGG
TLR6_sgrna3	CCAGTAGATACCACAAGCTG
TLR6_sgrna4	TATTGAGGTACTCCACCGGT
TLR6_sgrna5	CTACTGAGAAGGGCAAACGT
TLR6_sgrna6	AATAAATGAAGCTCTAAGGT
TLR6_sgrna7	TAAATATTGAGGTACTCCAC
TLR6_sgrna8	TTTTTATCAGAACTCACCAG
TLR6_sgrna9	CAGTAGATACCACAAGCTGC
TLR6_sgrna10	CTTGGAATGGCCTACTGAGA
TLR7_sgrna1	CTTGGCCAGAGAAATTGAGG
TLR7_sgrna2	GTAGGTCCAGGAGCACACAA
TLR7_sgrna3	TGAGTGGCCTGCAAATCCAC
TLR7_sgrna4	CATTTTATTTGTCTCATCAG
TLR7_sgrna5	TATGGGACATTATAACATCG
TLR7_sgrna6	ATGGGACATTATAACATCGA
TLR7_sgrna7	TGGCCAAGTAGTTTTGGGAG
TLR7_sgrna8	ACTTAGACTTCTCCAACAAC
TLR7_sgrna9	AGAAACTTAGACTTCTGAAG
TLR7_sgrna10	CCTGACCACAGACAATCATG
TLR4_sgrna1	AGTCTCTGTAGTGAAGGCAG
TLR4_sgrna2	AGGAAGGCTTCCACAAGAGC
TLR4_sgrna3	AGGTTGAGAAGTCCCTGCTG
TLR4_sgrna4	CATATTCAAAGATACACCAA
TLR4_sgrna5	GTATCAGGTGAAAATAGAAG
TLR4_sgrna6	AACAAGTTTAGAGAATCTGG
TLR4_sgrna7	GGCTGTAAAAAGTACAGCAG
TLR4_sgrna8	ACTCGAGTCAGAATGAGGAC
TLR4_sgrna9	ATTCTCCCAAGATCAACCGA
TLR4_sgrna10	CAGAAGATGTGCCTCCCCAG
TCF12_sgrna1	TCTCATTCTTCATCAGGCCG
TCF12_sgrna2	TTGGTAGACTCACTAAGCCC
TCF12_sgrna3	CCAAGCGGTCATGTGAATGA
TCF12_sgrna4	TAGCAGTACCAATGAAGACG
TCF12_sgrna5	CCAATTGATGCATTATGGGA
TCF12_sgrna6	TAGACTAAGGATGACTGCCA
TCF12_sgrna7	AACCTCAATTCAAACTATGG
TCF12_sgrna8	CCCAGAATTCCACCAAAACC
TCF12_sgrna9	CTGATCGACTATTTGTAACA
TCF12_sgrna10	GAATGGAAGACCGCTTAGAC
LAT_sgrna1	GCTGGGAAGATGGCATCCGA
LAT_sgrna2	CCAAGAAGGGCAGCAGCAGG
LAT_sgrna3	ATCCGATGGGAACCCCCAAG
LAT_sgrna4	CATCCGATGGGAACCCCCAA
LAT_sgrna5	ATACTCACGGGATGGGGAGC
LAT_sgrna6	GGGACACATTCACATACTCC
LAT_sgrna7	CTGTCCCCACAGATGGGAGC
LAT_sgrna8	ACTCACGGCAGCGCACGCAC
LAT_sgrna9	GCATCCGATGGGAACCCCCA
LAT_sgrna10	CTCGTAGCTTGCCACACTGT
TLR8_sgrna1	CTTTCTACTTGGCCTTGCAG
TLR8_sgrna2	GTAAGAGCTCCATCCTCCAG
TLR8_sgrna3	AGTACCTGAGGCTTCGGCAG
TLR8_sgrna4	AATCCCTCTCCTCTAAACAA
TLR8_sgrna5	ACACTATTTCAGTATAGCAG
TLR8_sgrna6	AAACATCCCAGTAAAACAGG
TLR8_sgrna7	TGTCTTCACTCTCTTCAAGG
TLR8_sgrna8	CCCTCTCCTCTAAACAAAGG
TLR8_sgrna9	TACAGTACTCACAGTACCTG
TLR8_sgrna10	GGCTCAGGTTTAACACCCTG
TLR9_sgrna1	TATAACCAGAACTTCTGCCG
TLR9_sgrna2	TACGGTTGGAGATCAAGGAG
TLR9_sgrna3	TGCCTTATCGAACACCACGA
TLR9_sgrna4	GTTGGAAGACCGCAAGGACG
TLR9_sgrna5	ACTGGGTGTATAACGAGCTG
TLR9_sgrna6	GCTGGCGCAGTCGCACATAG
TLR9_sgrna7	TGAGGTTATAGGACACCAGG
TLR9_sgrna8	CTCCAACAGTAAGTCTACGA
TLR9_sgrna9	CTGACAAGTCCACAAAGCGA
TLR9_sgrna10	TCTTGCGGTAATTGAAGGAC
CD3D_sgrna1	GTATCTTCACGATCTCGAAG
CD3D_sgrna2	CCAGGAGCAGAGTTGCGATG
CD3D_sgrna3	GGGGCCAGTTCCCTCCAAGA
CD3D_sgrna4	TTGCAGGACATGAGACCGGA
CD3D_sgrna5	CATGCATCTAGATGGAACGG
CD3D_sgrna6	AAGGCGTTCTGGACCCACGA
CD3D_sgrna7	AAAGGCGTTCTGGACCCACG
CD3D_sgrna8	AAAACACTCAACTTGGGCAA
CD3D_sgrna9	GTCTTGGAGGGAACTGGCCC
CD3D_sgrna10	AGCAGTAGACGCCCAAAGCC
CD3E_sgrna1	CTGCAGGGCAAAACAAGGAG
CD3E_sgrna2	AGCCCATCCGCAAAGGCCAG
CD3E_sgrna3	TTACTGGAGCAAGAATAGGA
CD3E_sgrna4	GGCCAGAATACAGGTCCCGC
CD3E_sgrna5	GAGCAAGAATAGGAAGGCCA
CD3E_sgrna6	GGTTACCTCATAGTCTGGGT
CD3E_sgrna7	CACCCTCAGCCCATCCGCAA
CD3E_sgrna8	AAGGCCAAGCCTGTGACCCG
CD3E_sgrna9	GTCCCGCTGGCCTTTGCGGA
CD3E_sgrna10	TTTATTACTGGAGCAAGAAT
CD3G_sgrna1	ATCCGGCTTTATCTTCGCTG
CD3G_sgrna2	TGAGATATACACCAAGAGCA
CD3G_sgrna3	CTTGGTGTATATCTCATTGC
CD3G_sgrna4	TTCTGTAATACACTTGCAGG
CD3G_sgrna5	GAAGAGAGATCACCAGGAAG
CD3G_sgrna6	TGACTGACAAGACTATCAAG
CD3G_sgrna7	TCAGTTGGTTTCCTTGGAGA
CD3G_sgrna8	ATCTCCAAGGAAACCAACTG
CD3G_sgrna9	TCTTGGTGTATATCTCATTG
CD3G_sgrna10	TCATATTCCCGGTCCTTGAG
CCL2_sgrna1	GCTGGTGAATGAGTAGCAGC
CCL2_sgrna2	CACCTGGCTGAGCCAACACG
CCL2_sgrna3	GTGCTGACCCCAAGAAGGAA
CCL2_sgrna4	GGTCTGTGCTGACCCCAAGA
CCL2_sgrna5	ACAAGAGGATCACCAGCAGC
CCL2_sgrna6	CGGCTGGAGCATCCACGTGT
CCL2_sgrna7	TGTCACCAAGCTCAAGAGAG
CCL2_sgrna8	TGCTGACCCCAAGAAGGAAT
CCL2_sgrna9	CAACACGTGGATGCTCCAGC
CCL2_sgrna10	TCCTACAGAAGTGCTTGAGG
NFATC1_sgrna1	CCACAGGGCTCACTATGAGA
NFATC1_sgrna2	TACCACCTTTCCGCAACCAG
NFATC1_sgrna3	CATAGAAACTGACTTGGACG
NFATC1_sgrna4	CGGCTGACGACCGCCTGCTG
NFATC1_sgrna5	TCCCAAGACCACGGACCCGG
NFATC1_sgrna6	TCTTCGGTCACACTGACCCG
NFATC1_sgrna7	AGGGCTCACTATGAGACGGA
NFATC1_sgrna8	CAAGACCACGGACCCGGAGG
NFATC1_sgrna9	GGGCTTCGCCCACTGATACG
NFATC1_sgrna10	CGTGGTCTTGGGAGACACGC
NFATC2_sgrna1	GACAGCTGCCTGGTCTACGG
NFATC2_sgrna2	GAAACGCTGACATCGAGCTG
NFATC2_sgrna3	GAAGATCGTAGGCAACACCA
NFATC2_sgrna4	CCTCACCCGGTGCCAAGCGG
NFATC2_sgrna5	CCGAGCGGAACTGTTGGCAG
NFATC2_sgrna6	CACGGGCCAGAACTTCACAG
NFATC2_sgrna7	GATCTTCTCATAGCTCGTGG
NFATC2_sgrna8	GCTGACATCGAGCTGCGGAA
NFATC2_sgrna9	CATGGTGGAGAGACAAGACA
NFATC2_sgrna10	GCTGTCAAAGCCCCAACAGG
NFATC3_sgrna1	GAAATCGGTGAACTAGCCAG
NFATC3_sgrna2	GATGAGTTTAAAGTAGATGG
NFATC3_sgrna3	ATGAAACTGAAGGTAGCCGA
NFATC3_sgrna4	CAACTGTGGCAAATGGGTGG
NFATC3_sgrna5	CCGATGACTACTGCAAACTG
NFATC3_sgrna6	AGATGGAAGACCTCATTGGG
NFATC3_sgrna7	TCCTCTAGGAGAGTGACCAG
NFATC3_sgrna8	TATGAAACTGAAGGTAGCCG
NFATC3_sgrna9	ACTCGTCTTCGGCGAGGACG
NFATC3_sgrna10	CTAGGAGATTGATAAGGCAT
CCL4_sgrna1	TCTTTGCTCCAAGCCAGCTG
CCL4_sgrna2	CTCATGTACTCAGTGACCCA
CCL4_sgrna3	GGAGGTGTAAGAGAAACAGC
CCL4_sgrna4	GTAAGAGAAACAGCAGGAAG
CCL4_sgrna5	AGAAGGCAGCCACGAGCAAG
CCL4_sgrna6	ATGTGTACTTACACCACAGC
CCL4_sgrna7	TACAGATTCCTGACCAAAAG
CCL4_sgrna8	TGGCTTGGAGCAAAGACTGC
CCL4_sgrna9	AGAAACAGCAGGAAGTGGGA
CCL4_sgrna10	TTACTTGGTGCTGAGAACCC
CCL5_sgrna1	CTGGGTTGGCACACACTTGG
CCL5_sgrna2	CCTGCAGGTTTGTCACTCGA
CCL5_sgrna3	TGTAGAAATACTCCTTGACG
CCL5_sgrna4	GTGCCAACCCAGAGAAGAAG
CCL5_sgrna5	TGCCAACCCAGAGAAGAAGT
CCL5_sgrna6	GTAGAAATACTCCTTGACGT
CCL5_sgrna7	TTACATGGTGAGGCAGGTGC
CCL5_sgrna8	AAGATTGGAGCACTTGCTGC
CCL5_sgrna9	TACTCCTTGACGTGGGCACG
CCL5_sgrna10	GCTGCCTCGTGCCCACGTCA
CCL8_sgrna1	CGTAGCTTTTCAGCACCCGA
CCL8_sgrna2	ACTTACACCACAGCTTCCAT
CCL8_sgrna3	CCAGTGCCCCATGGAAGCTG
CCL8_sgrna4	TAGCTTTTCAGCACCCGAAG
CCL8_sgrna5	AGCTTTTCAGCACCCGAAGG
CCL8_sgrna6	GTGTAGACCCCACACAGAAG
CCL8_sgrna7	CAACAATATCCAGTGCCCCA
CCL8_sgrna8	CTTACACCACAGCTTCCATG
CCL8_sgrna9	TGTAGACCCCACACAGAAGT
CCL8_sgrna10	TCAGCCCAGAGAAGCTGACT
CCL9_sgrna1	TCAGCTTTATCAGCAAGAGG
CCL9_sgrna2	AAGGAGAGGGCAGTATGAAA
CCL9_sgrna3	TTGTAAGAATGAGGAAGGAG
CCL9_sgrna4	CAAGAGCAGTTGTAAGAATG
CCL9_sgrna5	GAATCCGTGAGTTATAGGAC
CCL9_sgrna6	AGCAGTTGTAAGAATGAGGA
CCL9_sgrna7	TGTAAGAATGAGGAAGGAGA
CCL9_sgrna8	CACTGGGGTTGGCACAGACC
CCL9_sgrna9	CCTGGTACACCCACCACTGG
CCL9_sgrna10	CGGCCTGGTACACCCACCAC
MAFB_sgrna1	AAGCCGTCGAAGCTCTGCAG
MAFB_sgrna2	CTACCAGCAGATGAACCCCG
MAFB_sgrna3	TCCGCCTGAAGCAGAAGCGG
MAFB_sgrna4	GCGGGGCTTCACCAAGGACG
MAFB_sgrna5	CGGCGGACCCTGAAGAACCG
MAFB_sgrna6	CGCCAACTCCGGCTTCAGGG
MAFB_sgrna7	GACGCAGCTCATTCAGCAGG
MAFB_sgrna8	GGGACCGCACGCAACAGCCG
MAFB_sgrna9	AGCTACCCACTAGCCACCCG
MAFB_sgrna10	CCTTGGTGAAGCCCCGCAGG
TIRAP_sgrna1	GATGCTGCAGGCCCTGACGG
TIRAP_sgrna2	GGTGCAACCCTCCGACGCCG
TIRAP_sgrna3	GCATCTGGTACTTGCACCAG
TIRAP_sgrna4	TACATGAATCGGAGTTCCGG
TIRAP_sgrna5	CGAAACAATGGCGCCACCCG
TIRAP_sgrna6	TTACCAGCTATCTTGTCTCG
TIRAP_sgrna7	ACTTGCACCAGGGGTCCCGA
TIRAP_sgrna8	CTTCGGGATGCAGCCCCGGG
TIRAP_sgrna9	ATGGTGCAACCCTCCGACGC
TIRAP_sgrna10	CTGGCATAGCTCCGAAACAA
BACH2_sgrna1	AGTTCATCCACGACATCCGG
BACH2_sgrna2	CTGGCAATAGCCTCAAGCCG
BACH2_sgrna3	GTGTAGGCAAACTGTAGCAG
BACH2_sgrna4	CCTGCGCATGCACAATCTGG
BACH2_sgrna5	CAATGGGGTCGCCACTCAGG
BACH2_sgrna6	ATGCGGCCAGCACAGCCCGG
BACH2_sgrna7	CGGAGAAGATGACGCTCCGG
BACH2_sgrna8	TCATCCACGACATCCGGAGG
BACH2_sgrna9	TCTCATCTCCGGACAGGCAG
BACH2_sgrna10	GAAGAGGAGAACTCACAGAG
IL4_sgrna1	CCAAAGTCTTGACTTACCAG
IL4_sgrna2	CAGAGAGTGAGCTCGTCTGT
IL4_sgrna3	CTCCGCTTACCGATGAATCC
IL4_sgrna4	GCAGGATGACAACTAGCTGG
IL4_sgrna5	AGCAGGATGACAACTAGCTG
IL4_sgrna6	GATCATCGGCATTTTGAACG
IL4_sgrna7	CCACTGGTAAGTCAAGACTT
IL4_sgrna8	TTGAACGAGGTCACAGGAGA
IL4_sgrna9	GCATATTTTATTTAAAACAT
IL4_sgrna10	GCAGGCAGTCTGGAGACCAC
IL7_sgrna1	CTAGGAAGAAAAAAACGTAA
IL7_sgrna2	CACTTACTAACAGTATCACA
IL7_sgrna3	TTGTTGGAATAAAATTTTGA
IL7_sgrna4	TGTTGGAATAAAATTTTGAA
IL7_sgrna5	AGCAGAACAAGGATCAGTGG
IL7_sgrna6	ATCACAAGGCACACAAACAC
IL7_sgrna7	CTTGTGATACTGTTAGTAAG
IL7_sgrna8	GCAGCGCTTACCATGGAACA
IL7_sgrna9	ATGTGACAGGCAGCAGAACA
IL7_sgrna10	GGCAGCAGAACAAGGATCAG
TLR1_sgrna1	AATGTGAGCTTATCATAAAG
TLR1_sgrna2	CATGCTTTTGTCTCATACAG
TLR1_sgrna3	GAAATGGGCTAACTTGGGAC
TLR1_sgrna4	CACGAAGGACCTATCTGGAA
TLR1_sgrna5	ATGCTTTTGTCTCATACAGT
TLR1_sgrna6	TCAAAACTCTCATGTCACGA
TLR1_sgrna7	AGGAGAGGTCCAAATGCTTG
TLR1_sgrna8	TGAACAATGTGGAAACAACG
TLR1_sgrna9	CAAATTCTTTGCATATAGGC
TLR1_sgrna10	CTTGTGGTAATTGGTAGGGA
JAK2_sgrna1	CATTAGCAAACTAAAGAAGG
JAK2_sgrna2	TGATTGGCAATGATAAACAA
JAK2_sgrna3	ATTATAATAACTGGAAACGG
JAK2_sgrna4	GGGGAGCCACCTCTTTGCAG
JAK2_sgrna5	GAAGAGTAAAAGTCCACCCG
JAK2_sgrna6	CCATTACCTCTGCAAAGAGG
JAK2_sgrna7	AGAGCAACGGAAGATTGCCA
JAK2_sgrna8	TGAGAATCCAGAGCACTCAG
JAK2_sgrna9	ACTCTGTGGGAGATCTGCAG
JAK2_sgrna10	CTACAAAGTAAAGGAGCCAG
JAK3_sgrna1	CCAGGTCACGGTGTACGCAG
JAK3_sgrna2	ACAGCGGGCCAGACCAGCAG
JAK3_sgrna3	CCAGGGGCAGCAGCTTAGCG
JAK3_sgrna4	ACGTAGTAGTCCTTTCCCAG
JAK3_sgrna5	GTGATGGAGTACCTGCCCAG
JAK3_sgrna6	CATAGTCCTGCGGGCTGCGG
JAK3_sgrna7	AGCTGTTTCACTGCCACCAG
JAK3_sgrna8	TCTGAGGATAGCTCGGAAGG
JAK3_sgrna9	CAGCGGGCCAGACCAGCAGA
JAK3_sgrna10	GTGCCGCTATGACCCCCTGG
PIK3R1_sgrna1	ATAGAGAAGTTTAAACGCGA
PIK3R1_sgrna2	AACAATGCCAAACCCAGGAG
PIK3R1_sgrna3	CTCGGCAAAGCCATAGCCGG
PIK3R1_sgrna4	GGAAATCCAAATGAAAAGAA
PIK3R1_sgrna5	ACCCAGTATATGCACAACAG
PIK3R1_sgrna6	GAGCAGCAACCGAAACAAAG
PIK3R1_sgrna7	AAGCGGAGAACCTATTGCGA
PIK3R1_sgrna8	TGAAGAACAATGCCAAACCC
PIK3R1_sgrna9	AGATCATTGACAGTAGGAGG
PIK3R1_sgrna10	CTAAAGACTCATTCCGGTAG
JAK1_sgrna1	AATATGCCATCAATAAGCTG
JAK1_sgrna2	GAGGGACATTAACAAGCTGG
JAK1_sgrna3	TTGCCAGAGAGATGTCCCGG
JAK1_sgrna4	GAACCAACCAGATTGGACCG
JAK1_sgrna5	CAGGGTGAGCACCTTGGCAG
JAK1_sgrna6	TGAATAAATCCATCAGACAG
JAK1_sgrna7	ATATTGTGGACAATCAGTGG
JAK1_sgrna8	TCCTGAGGGAGACAACACAG
JAK1_sgrna9	CATGCTAGCAGCCTCAAAGA
JAK1_sgrna10	GAAATCTCGGGATCCAGTGG
MYD88_sgrna1	GGTTCAAGAACAGCGATAGG
MYD88_sgrna2	TCAGGGCAGGGACAAAGCCT
MYD88_sgrna3	CGACTGGACCTTGCTGGCGG
MYD88_sgrna4	AGGACTTTCCCAGTATCCTG
MYD88_sgrna5	CAGAAACAACCACCACCATG
MYD88_sgrna6	GCTGGCAATGGACCAGACAC
MYD88_sgrna7	GCAGGGACAAAGCCTTGGCA
MYD88_sgrna8	GTCCGAGAAGCCTTTACAGG
MYD88_sgrna9	GTTCTGGACCCGCCTTGCCA
MYD88_sgrna10	CCCTTGGTCGCGCTTAACGT
CTLA4_sgrna1	ACATGAGTTCCACCTTGCAG
CTLA4_sgrna2	ATGCCCACAAAGTATGGCGG
CTLA4_sgrna3	AAGAAGTCCTCTTACAACAG
CTLA4_sgrna4	CCCATGCCCACAAAGTATGG
CTLA4_sgrna5	GGGACTGTACCTCTGCAAGG
CTLA4_sgrna6	CTGCTAGCCAACACCACTGA
CTLA4_sgrna7	TGGCTTGTCTTGGACTCCGG
CTLA4_sgrna8	ATGGAAAGCTGGCGACACCA
CTLA4_sgrna9	AAAGAAGTCCTCTTACAACA
CTLA4_sgrna10	ACATAGACCCCTGTTGTAAG
TCF7_sgrna1	GAAGTGCTGTCTATATCCGC
TCF7_sgrna2	CTGTCTATATCCGCAGGAAG
TCF7_sgrna3	ATTCGGTACTTACCCGGAGA
TCF7_sgrna4	ATGAACTGGCCCGCAAGGAA
TCF7_sgrna5	CACTGTCATCGGAAGGAACG
TCF7_sgrna6	CCTAGAGCACTGTCATCGGA
TCF7_sgrna7	TATCCGCAGGAAGGGGACAG
TCF7_sgrna8	TAAAGCATGAACGCATTGAG
TCF7_sgrna9	TCGTAGAGTGGAGAAAGCTG
TCF7_sgrna10	CTGCTGAAATGTTCGTAGAG
TCF3_sgrna1	AAGCAGCCTGCTTGAAGCGG
TCF3_sgrna2	GCACTGGGCGCTCCTGCCCG
TCF3_sgrna3	ATTATTGCTGGAGTGATCCG
TCF3_sgrna4	ACAGTGGCCCGGGACTGCTG
TCF3_sgrna5	ACCTGCCACGTAGAAGGGGG
TCF3_sgrna6	CGAGGCCAGTGCCTTCCCAA
TCF3_sgrna7	CTGGAGGACCGACCCAGCTC
TCF3_sgrna8	ACGCCTGTGGGTTCACCCCA
TCF3_sgrna9	TCACCATGCTGAAGTCCAGG
TCF3_sgrna10	TGCCAGCGAGATCAAGCGGG
TLR5_sgrna1	AAAAGCAACAGTACTTGAGG
TLR5_sgrna2	AGAAAGAGACTTCATTCCGG
TLR5_sgrna3	CCATATCTCCAACATCCAGG
TLR5_sgrna4	AAGAAAGAGACTTCATTCCG
TLR5_sgrna5	CTTGAAAAACATCCCAACAG
TLR5_sgrna6	CAGCAGCAAAGACTTTGAAT
TLR5_sgrna7	CCGGCTCTGGGCATACCTGA
TLR5_sgrna8	AGGATAGATTGAGAACCTGG
TLR5_sgrna9	TACTCAGGTAAAGAATCTGG
TLR5_sgrna10	AGTGAGCAGACACTTCCTGA
PPARG_sgrna1	GCTGACCAAAGCCAAGGCGA
PPARG_sgrna2	CTTCCCGCTGACCAAAGCCA
PPARG_sgrna3	CGCTGACCAAAGCCAAGGCG
PPARG_sgrna4	AGTGGTCTTCCATCACGGAG
PPARG_sgrna5	AGTCACCAAAGGGCTTCCGC
PPARG_sgrna6	GCTTCACGTTCAGCAAGCCT
PPARG_sgrna7	GCGGATGCCACAGGCCGAGA
PPARG_sgrna8	AATGCTGGAGAAATCAACTG
PPARG_sgrna9	AGGCTCCATAAAGTCACCAA
PPARG_sgrna10	ATAGGTGTGATCTTAACTGC
SPI1_sgrna1	GTTCTCGTCCAAGCACAAGG
SPI1_sgrna2	TAAGTAACCAAGTCATCCGA
SPI1_sgrna3	CTGCTGGACCTGCTGCGCAG
SPI1_sgrna4	CAACTACGGCAAGACAGGCG
SPI1_sgrna5	TAGAGCTGCTGTAGCTGCGG
SPI1_sgrna6	CCATCAGACACCTCCAGGGG
SPI1_sgrna7	TGATAAGGGAAGCACATCCG
SPI1_sgrna8	GTCCAAGCACAAGGAGGCGC
SPI1_sgrna9	CATCAGACACCTCCAGGGGA
SPI1_sgrna10	AAGCTCACCTACCAGTTCAG
IRF7_sgrna1	CAAGTGCAAGGTGTACTGGG
IRF7_sgrna2	GGCAAGACTTGTCAGCAGGG
IRF7_sgrna3	ACAAGTCTTGCCCAAAACCC
IRF7_sgrna4	GATGTGACCATCATGTACAA
IRF7_sgrna5	CTGTGCTGTGGAGTGCACAG
IRF7_sgrna6	CTTGCGCCAAGACAATTCAG
IRF7_sgrna7	TCAGCAGCGGCCAGTACGAG
IRF7_sgrna8	GGTATGCAAGGCATACCTGG
IRF7_sgrna9	TTTGGGCAAGACTTGTCAGC
IRF7_sgrna10	CCGCACAGTGCTACAGGCAG
STAT1_sgrna1	CTGAAGGAACAGAAAAACGC
STAT1_sgrna2	TGTGATGTTAGATAAACAGA
STAT1_sgrna3	GCATGCCCACTCACCCGCAG
STAT1_sgrna4	TTGGGGTACAGATACTTCAG
STAT1_sgrna5	GTGGAACGGTCCCAGAACGG
STAT1_sgrna6	TCTGGAATAATACTTCCCAA
STAT1_sgrna7	TGGGACCACCACGCGCACGG
STAT1_sgrna8	TATTATTCCAGACCAAAGGA
STAT1_sgrna9	GTGGCTGGGCGTCTATCCTG
STAT1_sgrna10	AATAATACTTCCCAAAGGCG
TOLLIP_sgrna1	CCTGAAGCAGGGCCAAGTGG
TOLLIP_sgrna2	TAGAACGAGTCCACACCTGG
TOLLIP_sgrna3	GAATGACTTTGTTCCAGCGA
TOLLIP_sgrna4	AGGTCCTCTTCATTACAGCG
TOLLIP_sgrna5	AGTGATGCTGAGGCGACCCA
TOLLIP_sgrna6	CCTGTACCACAGTGATGCTG
TOLLIP_sgrna7	TATGCGGTCATCCATGGAGA
TOLLIP_sgrna8	TGAATGACTTTGTTCCAGCG
TOLLIP_sgrna9	ATCAGGACCACAGGCTGAGG
TOLLIP_sgrna10	TCTGGGCTTCAAGCACAGAA
IRF4_sgrna1	GCAGGACTACAATCGTGAGG
IRF4_sgrna2	ACCCGGACGACAATGGACAG
IRF4_sgrna3	CTTGGATGGAAGAATGACGG
IRF4_sgrna4	CGTTCTCCCACACCAGCCCG
IRF4_sgrna5	GCAATGGGAAACTCCGACAG
IRF4_sgrna6	AGAGCGTCTTCCGCATCCCG
IRF4_sgrna7	TTTAAAGGCAAGTTCCGAGA
IRF4_sgrna8	CGCATCCCGTGGAAACACGC
IRF4_sgrna9	CCGCATCCCGTGGAAACACG
IRF4_sgrna10	GCCCATCTGGAGCCATCCAG
GRB2_sgrna1	GAAACACTTACTTGACGGAC
GRB2_sgrna2	AAGAAATGCTCAGCAAACAG
GRB2_sgrna3	GACTTTGACCCCCAGGAGGA
GRB2_sgrna4	CCCAGCTCGCCATCCTCCTG
GRB2_sgrna5	TGGTATAAGGCAGAACTCAA
GRB2_sgrna6	CACTTCAAGGTGCTCCGCGA
GRB2_sgrna7	GCAGAACTCAATGGGAAAGA
GRB2_sgrna8	AATACTTCCCGGCTCCGTCG
GRB2_sgrna9	AAGGTGCTCCGCGACGGAGC
GRB2_sgrna10	GAGCCGGGAAGTATTTCCTG
IRF8_sgrna1	GCAGGATTACAATCAGGAGG
IRF8_sgrna2	CAAGCAGGATTACAATCAGG
IRF8_sgrna3	CAGGGCCGCGTGTTCTGCAG
IRF8_sgrna4	GTCATCAGCTTCTACTACGG
IRF8_sgrna5	CTACTGCACAGCAACCGCAA
IRF8_sgrna6	GAGGAGCCCATCCCCACCAG
IRF8_sgrna7	TTCGTGAAGCGGCTGTGCCA
IRF8_sgrna8	GTTCTGCAGCGGCAACGCGG
IRF8_sgrna9	CGTTGCCGCTGCAGAACACG
IRF8_sgrna10	AACCAGCCACGTGGAAGACG
CD14_sgrna1	GCAGATGTGGAATTGTACGG
CD14_sgrna2	ATTGTCAGACAGGTCTAAGG
CD14_sgrna3	CCGGTGGCTTCCAGAAGCGG
CD14_sgrna4	GGCTCGCAGAACTGCAGCAG
CD14_sgrna5	GGGCTGAAGCAGGTACCTAA
CD14_sgrna6	TTGCCCACGACACGTTGCGG
CD14_sgrna7	TGCTGGATCTCAGTTACAAC
CD14_sgrna8	CAGACAGGTCTAAGGTGGAG
CD14_sgrna9	ACTGACTCTTGAAAATCTCG
CD14_sgrna10	ACCTTAGTCACAATTCACTG
PRDM1_sgrna1	ATTGTCGGGACTTTGCGGAG
PRDM1_sgrna2	GGATAGGATAAACCACCCGA
PRDM1_sgrna3	CCCCAGCGGATCTCCAACGG
PRDM1_sgrna4	CGGATAGGATAAACCACCCG
PRDM1_sgrna5	TTGGAACTAATGCCGTACGG
PRDM1_sgrna6	GACGAGAGTAGTCCCCCCAG
PRDM1_sgrna7	CGGGATACAACCTAGGGAAG
PRDM1_sgrna8	AAGTAAGGAGTACATACCGA
PRDM1_sgrna9	ACAAGAAACAGTTGAACCGA
PRDM1_sgrna10	CAGTGCCTTCTCCCTTACCG
HES1_sgrna1	GTGTTGGGGAAATACCGCGC
HES1_sgrna2	GTGTGAGGGCGTTAACACCG
HES1_sgrna3	AACGGGGCCTTCGCTCACAG
HES1_sgrna4	CCGGCATTCCAAGCTAGAGA
HES1_sgrna5	GCGCCCGCTGCAGGTTCCGG
HES1_sgrna6	CCGCTTGTGCCCATCCCCGG
HES1_sgrna7	CCTCACACGTGGACAGGAAG
HES1_sgrna8	GAAAAATTCCTCCTCCCCGG
HES1_sgrna9	TCAACGCCATGACCTACCCC
HES1_sgrna10	GACACCGGACAAACCAAAGA
LCK_sgrna1	CAACGGACACACGAAGGTGG
LCK_sgrna2	GCTAGTCCGGCTTTATGCAG
LCK_sgrna3	ATCCGTAACCTAGACAACGG
LCK_sgrna4	TGAGCCGTAAGGACGCCGAG
LCK_sgrna5	CGAAAGGCCTATCAAGGCTG
LCK_sgrna6	ATCCGGGAAAAGTGATACGA
LCK_sgrna7	CTGGGTAAGGGATTCGACCG
LCK_sgrna8	CTCCGAAGGTAGTCAAACGT
LCK_sgrna9	GCATAAAGCCGGACTAGCCG
LCK_sgrna10	CTACAACGGACACACGAAGG
CD40LG_sgrna1	CAGCTGACGGTTAAAAGAGA
CD40LG_sgrna2	TGAGAGAATCTTACTCAAGG
CD40LG_sgrna3	TGAATACAAAATCTTCATGA
CD40LG_sgrna4	AGTCAACGCCCATTCATCGT
CD40LG_sgrna5	TGAACTGTGAGGAGATGAGA
CD40LG_sgrna6	AAGAGATGCAACAAAGGAGA
CD40LG_sgrna7	CATCTCCTCACAGTTCAGCA
CD40LG_sgrna8	ATCTGAGAGAATCTTACTCA
CD40LG_sgrna9	AAGCTAAAGAGATGCAACAA
CD40LG_sgrna10	TGAAAATGGGAAACAGCTGA
BATF_sgrna1	AGAGATCAAACAGCTCACCG
BATF_sgrna2	GCACTGTATACCACCTCGGG
BATF_sgrna3	CTTTCTGTGTCTGTCTCTGT
BATF_sgrna4	AGGGGGTACCTGTTTGCCAG
BATF_sgrna5	GGGCACTGTATACCACCTCG
BATF_sgrna6	CTGGCCAGCACGGAGCACAG
BATF_sgrna7	GGCACTGTATACCACCTCGG
BATF_sgrna8	AAGGGGGTACCTGTTTGCCA
BATF_sgrna9	TATACCACCTCGGGGGGCGA
BATF_sgrna10	TGGGCACTGTATACCACCTC
SMAD2_sgrna1	CATACTATGAACTAAACCAG
SMAD2_sgrna2	GCTTGAGCATCGCACTGAAG
SMAD2_sgrna3	CCTGGGATGTAATTACTCTG
SMAD2_sgrna4	ACTGTAACCAGAGATACGGC
SMAD2_sgrna5	ATACTATGAACTAAACCAGA
SMAD2_sgrna6	TCACTGATATATCCAGGTGG
SMAD2_sgrna7	CAGACCCATCAAACTCGGAG
SMAD2_sgrna8	ATCTGAATGGCCCTCTGCAG
SMAD2_sgrna9	TATGAACTAAACCAGAGGGT
SMAD2_sgrna10	GAGTGGGTGTAGTCATCCAG
SMAD3_sgrna1	GGTGTAGCTCAATCCAGCAG
SMAD3_sgrna2	GGTCGGGCCATCGCCACAGG
SMAD3_sgrna3	GTGTAGCTCAATCCAGCAGG
SMAD3_sgrna4	CAGGCGCTTCACGATCGGGG
SMAD3_sgrna5	GCAGGCGCTTCACGATCGGG
SMAD3_sgrna6	GTAGGAGATGGAGCACCAGA
SMAD3_sgrna7	TGGTGGGATCTTGCAGACAG
SMAD3_sgrna8	TGAAGAAGCTCAAGAAGACG
SMAD3_sgrna9	TGGCGTGGCACCAACACTGG
SMAD3_sgrna10	TCTTCACTCAGGTAGCCAGG
CD4_sgrna1	CACGAATGTCTCAGATCAAG
CD4_sgrna2	GGCAGGTCTTCTTCTCACTG
CD4_sgrna3	CCTGGAAGTTCTCTGACCAG
CD4_sgrna4	GCCGGCACCTGACACAGCAG
CD4_sgrna5	CCTGAAGCAGGAGAACCAGG
CD4_sgrna6	CTTCCCACTCAACTTTGCAG
CD4_sgrna7	GCATCAGGAAGTGAACCTGG
CD4_sgrna8	CTTTACCTTTCATCACCACC
CD4_sgrna9	CAGATCCTTACTGGGGGCAC
CD4_sgrna10	AGAGTTGCTATCCAAGGTCA
TLR11_sgrna1	TCTGAGGAATAAACTCCTGG
TLR11_sgrna2	CCTGGGGCCGAGGTACAGAA
TLR11_sgrna3	TCAGAGAAGTAAACGTACTG
TLR11_sgrna4	CTTTATATCCTATTGTGAGG
TLR11_sgrna5	CCAGCCAGGAAGCTTCACAC
TLR11_sgrna6	GAGGTTGTGCCTGCCTGCCA
TLR11_sgrna7	CTGGGGCCGAGGTACAGAAT
TLR11_sgrna8	CTACATCCCATTCTGTACCT
TLR11_sgrna9	GGGGCTCCAGAAACAACAGC
TLR11_sgrna10	TGCCAAAAGGTGCAGTCCTG
TLR12_sgrna1	TGGCCAAGCGGAGCTCCAGG
TLR12_sgrna2	AGGTGGCCAAGCGGAGCTCC
TLR12_sgrna3	CGGAGCTCCAGGCGGCATCG
TLR12_sgrna4	AGCGGAGCTCCAGGCGGCAT
TLR12_sgrna5	GCAGTGGTCCCAGAGAAAGG
TLR12_sgrna6	AAGACTAGCAGCAACACTGG
TLR12_sgrna7	TTGTACCTCGGACTGTGGAG
TLR12_sgrna8	ATGTATTCGTGTCCCACTGC
TLR12_sgrna9	GAGACCTTGACTATAAGCGG
TLR12_sgrna10	ATATATAGTGGGGCATCTGA
TLR13_sgrna1	CCATATGTCTCTGCCACAGG
TLR13_sgrna2	GTGAAGACAGAGTTTAAAGG
TLR13_sgrna3	AGATTGGTAAAACTCCAGGG
TLR13_sgrna4	CTGGTCAATGAACACAGAGG
TLR13_sgrna5	TAGCCAGCTGGACTTCAAGT
TLR13_sgrna6	GAACTGGTCAATGAACACAG
TLR13_sgrna7	TTATGAGTTTCCTGAGTCGG
TLR13_sgrna8	AGTTGTTATTTTCAAGGCGG
TLR13_sgrna9	TGCCTGGTTCAAAATCCCGT
TLR13_sgrna10	GGCTCGCATCAGAAATGCGT
CCR4_sgrna1	TACCTGGTGGGCTTCTACAG
CCR4_sgrna2	CGAGAAAGAAGTAAATGACG
CCR4_sgrna3	CAACTCTTCAGAACATGCCG
CCR4_sgrna4	AGTGCGCATGATCTTCGCCG
CCR4_sgrna5	TGGTCCTGTTCAAATACAAG
CCR4_sgrna6	GGAGAATACCGCGTGCACGA
CCR4_sgrna7	TCCAAAAACCCACTGGTCGG
CCR4_sgrna8	GACGAACAGCAAATCCGAGA
CCR4_sgrna9	AAGACCAAGGAGTAGAGAGG
CCR4_sgrna10	GTTAAGGCAGCAGTGAATGA
CCR5_sgrna1	AAGTGTAGTCACTTGGGCGG
CCR5_sgrna2	TTTTGCAGCTTATCAAGATG
CCR5_sgrna3	CAACAAAGGCATAGATGACA
CCR5_sgrna4	GAATACCAGGGAGTAGAGTG
CCR5_sgrna5	TGAATACCAGGGAGTAGAGT
CCR5_sgrna6	TAGACTAGACCAGGCCATGC
CCR5_sgrna7	CCGGAACTTCTCTCCAACAA
CCR5_sgrna8	TCTCTGTTGCCTGCATGGCC
CCR5_sgrna9	ATGCAGGCAACAGAGACTCT
CCR5_sgrna10	TCAGTCTATACCCGATCCAC
CCR6_sgrna1	CAATAAACGCATACAACACG
CCR6_sgrna2	TATGCGGTCAACTTTAACTG
CCR6_sgrna3	ATGCGGTCAACTTTAACTGT
CCR6_sgrna4	TGCAGGCCCAGAACTCCAAG
CCR6_sgrna5	TGTTGACCGCAGTCACGAGG
CCR6_sgrna6	CTGCCCAGAACGGTAGGGTG
CCR6_sgrna7	TGGCCTGTATCAGCATGGAC
CCR6_sgrna8	ACGCATACAACACGGGGTTG
CCR6_sgrna9	TCTGAGACAGACCTGTACCG
CCR6_sgrna10	CATTATCAAGACCTTGGTGC
CCR7_sgrna1	AGAAAGGGTTGACGCAGCAG
CCR7_sgrna2	CCTGGACGATGGCTACGTAG
CCR7_sgrna3	CTACCTGCTCAACCTGGCCG
CCR7_sgrna4	TGACGTACATCTATTTCAAG
CCR7_sgrna5	CCAGCTGCCCTACAATGGGG
CCR7_sgrna6	GAGGAAAAGGATGTCTGCCA
CCR7_sgrna7	CTTGCTGATGAGAAGCACGC
CCR7_sgrna8	AGTCCTTGAAGAGCTTGAAG
CCR7_sgrna9	CGATGAAGGCATACAAGAAA
CCR7_sgrna10	CATCAAGGTGATCATTGCCG
CCR8_sgrna1	TGACGGGGTTCACGCAGCAG
CCR8_sgrna2	TCGTGGGCTGCAAGAAACTG
CCR8_sgrna3	CTATGAACGCGTAGATGACG
CCR8_sgrna4	GACAAAGAGCAGGTCGGATG
CCR8_sgrna5	GACGGGGTTCACGCAGCAGT
CCR8_sgrna6	CTTGGTAAAAAACCATCAAG
CCR8_sgrna7	AAACAAGACGCAGTACAAGA
CCR8_sgrna8	TCCTATGAACGCGTAGATGA
CCR8_sgrna9	CTTCTGGGTCCCATTCAACG
CCR8_sgrna10	GAATAGAGAGGACAAAGAGC
IL1A_sgrna1	GTATCAGCAACGTCAAGCAA
IL1A_sgrna2	AGTCGGGTGCACCTGGCACG
IL1A_sgrna3	ATGTATGCCTACTCGTCGGG
IL1A_sgrna4	TGACCTTCAGCAACACGGGC
IL1A_sgrna5	AAGTCGGGTGCACCTGGCAC
IL1A_sgrna6	GGAAGATTCTGAAGAAGAGA
IL1A_sgrna7	TCCTTCTATGATGCAAGCTA
IL1A_sgrna8	TTGGTGGCAATAAACAGCTC
IL1A_sgrna9	ATCTGGAAGTCTGTCATAGA
IL1A_sgrna10	TTACCTGATTCAGAGAGAGA
IL1B_sgrna1	CCCACTGACCTGTCAAAAGG
IL1B_sgrna2	TGAGGTGCTGATGTACCAGT
IL1B_sgrna3	ACTCACCTCCAGCTGCAGGG
IL1B_sgrna4	CTGTCCTGTGTAATGAAAGA
IL1B_sgrna5	ATGGACTCACCTCCAGCTGC
IL1B_sgrna6	GTCTTCCTGGGAAACAACAG
IL1B_sgrna7	AAGCAACGACAAAATACCTG
IL1B_sgrna8	AGGTGCTGATGTACCAGTTG
IL1B_sgrna9	TGATATTCTGTCCATTGAGG
IL1B_sgrna10	GGACATAATTGACTTCACCA
IKZF1_sgrna1	TCTCATCCCATATCACGCGG
IKZF1_sgrna2	AGATACAGAGAGCAACGCGG
IKZF1_sgrna3	CAAAGGGATCCCGAAAGCCA
IKZF1_sgrna4	CAATGCCATCAACTACCTGG
IKZF1_sgrna5	AGAAACTAACCACAACGAGA
IKZF1_sgrna6	AACGCGGAGGAACAGCGCAG
IKZF1_sgrna7	GCAGCTTGATGTGCCGCAGG
IKZF1_sgrna8	CGTGATCCAGGAAGAGCACG
IKZF1_sgrna9	ACTCGTGCTGACCACACGGA
IKZF1_sgrna10	CACCACCTCGGAGCTACCGG
STAT6_sgrna1	TCTCAGAGTCGCTAAAGCGG
STAT6_sgrna2	TGTGTCTTCAGAACCTGCGG
STAT6_sgrna3	TCTCCTGGAGAACCAAGGGG
STAT6_sgrna4	TTTAGCGACTCTGAGATCGG
STAT6_sgrna5	TGGTGGCCACCAGCTTCAGG
STAT6_sgrna6	AAAGGATTCAGATTTGGAAG
STAT6_sgrna7	GAGGGACCCCCTGAAGCTGG
STAT6_sgrna8	CATCAGACAAATACTTCAAG
STAT6_sgrna9	CAGGAGATCCTGCTGGGCCG
STAT6_sgrna10	GAGGCTTCACATTTTGGCAG
TICAM2_sgrna1	ACGACTTTGGTATCAGGCCG
TICAM2_sgrna2	AGACGATGCGGTCAATGGGT
TICAM2_sgrna3	ACAACTCCGTCATACCCATG
TICAM2_sgrna4	ATCTCGGCGAAAACGATCCC
TICAM2_sgrna5	GTTTTCGCCGAGATGCCGTG
TICAM2_sgrna6	TTTGCAGAATCTAGACGATG
TICAM2_sgrna7	TGCAGAAGATGACACCGACG
TICAM2_sgrna8	AACGACTTTGGTATCAGGCC
TICAM2_sgrna9	TCCGGGAGTCTGTATTTGAG
TICAM2_sgrna10	ATTGATGGTTTGCAGCGCCA
STAT4_sgrna1	TGAAATGGGGATAAAAACAG
STAT4_sgrna2	AAACTCACCCATCAATCCAG
STAT4_sgrna3	ACTCACCCATCAATCCAGAG
STAT4_sgrna4	TACCTTGCAGAACTTGGCCC
STAT4_sgrna5	CTCTGTAAGGATTTCTCCAG
STAT4_sgrna6	CAGCCAACTACCTAATGCAT
STAT4_sgrna7	CCAACCGAACGGGGAGACAA
STAT4_sgrna8	AGATTGGTCCACCCAGGTGA
STAT4_sgrna9	TACTGGGAGTAAAGGAAACG
STAT4_sgrna10	AAACTATCAGGTGAAAGTAA
STAT3_sgrna1	TCTCGTCCACCACCAAGCGG
STAT3_sgrna2	TGGGTTTCATCAGCAAGGAG
STAT3_sgrna3	CCAACAAATTAAGAAACTGG
STAT3_sgrna4	CATCAGCAAGGAGCGGGAGC
STAT3_sgrna5	AGCGAGAGCAGCAAAGAAGG
STAT3_sgrna6	GGAGGCGAGACTCTTCCCAC
STAT3_sgrna7	CGAGAGCAGCAAAGAAGGAG
STAT3_sgrna8	GGGTTTCATCAGCAAGGAGC
STAT3_sgrna9	TCATCAGCAAGGAGCGGGAG
STAT3_sgrna10	TGAAATCAAAGTCGTCCTGG
STAT2_sgrna1	CATGTTGAACCAGAGAATGG
STAT2_sgrna2	TCCTGGACCAACTGAACCAG
STAT2_sgrna3	CTTCTGGTGAGACTCCAGGA
STAT2_sgrna4	TCAGAGTCCAAATGGCGCAG
STAT2_sgrna5	CCAAAAAACCTTGACCCCGG
STAT2_sgrna6	CAGAAAGGGATCTTACCAGG
STAT2_sgrna7	CCTGGACCAACTGAACCAGT
STAT2_sgrna8	AGAAAGGGATCTTACCAGGG
STAT2_sgrna9	CTCAGTGCAGCCCTACACCA
STAT2_sgrna10	AAAAACCTTGACCCCGGAGG
TBK1_sgrna1	AAAATGCTCGCAGCCTCCGG
TBK1_sgrna2	GACCGTCCACAAGAAGACGG
TBK1_sgrna3	AAAGACAGTCCACATTGCGA
TBK1_sgrna4	CGGCGGCGTCAAGCACGCCA
TBK1_sgrna5	TTTGAACATCCACTGGGCGA
TBK1_sgrna6	TCAAGAATTAATGCGAAAGG
TBK1_sgrna7	CATCATGCGCGTCATAGGGG
TBK1_sgrna8	TCCTCGGAAGACATTTGCAG
TBK1_sgrna9	GCGTGGATGTATTTTAGGGA
TBK1_sgrna10	AGCGTGGATGTATTTTAGGG
FOXP3_sgrna1	GCTTACCCATCGGATAAGGG
FOXP3_sgrna2	CCTATGCCACCCTTATCCGA
FOXP3_sgrna3	CCATCCTGGAAGCCCCGGAG
FOXP3_sgrna4	ATCATGGCTGGGTTGTCCAG
FOXP3_sgrna5	AGCTGGAAGACTGCACCCAA
FOXP3_sgrna6	CAAGTGGCCTGGTTGTGAGA
FOXP3_sgrna7	AATTTGAGTTTCGCAAGAAG
FOXP3_sgrna8	ACTTGAAGTAGTCCATGTTG
FOXP3_sgrna9	CTCGCACAAAGCACTTGTGC
FOXP3_sgrna10	TATTGCCATGGCTTCCCCAG
PDCD1_sgrna1	GCAGGGAGATGGCCCCACAG
PDCD1_sgrna2	AGTTGAGCTGGCAATCAGGG
PDCD1_sgrna3	GCTCAAACCATTACAGAAGG
PDCD1_sgrna4	TTGGCTCAAACCATTACAGA
PDCD1_sgrna5	TCTGGTTGCTGGGACTCAGG
PDCD1_sgrna6	CCCTTCAGTGAAGACAATGG
PDCD1_sgrna7	GCAGAAGACAGCTAGGGCCC
PDCD1_sgrna8	GACACACGGCGCAATGACAG
PDCD1_sgrna9	CAGCAACCAGACTGAAAAAC
PDCD1_sgrna10	GCCCCTACGTCCCATGGCCG
IL17F_sgrna1	GAACCGCTCCAGTTCCCCAT
IL17F_sgrna2	AGAACCGCTCCAGTTCCCCA
IL17F_sgrna3	GATTTCTTGCTGAATGGCGA
IL17F_sgrna4	CGATCTCTGAGGGGAACCGG
IL17F_sgrna5	GTTCCCCTCAGAGATCGCTG
IL17F_sgrna6	AAGAAATCCTGGTCCTTCGG
IL17F_sgrna7	GGGGCTCCCTCCGAAGGACC
IL17F_sgrna8	AATCCCATGGGGAACTGGAG
IL17F_sgrna9	AGAAATCCTGGTCCTTCGGA
IL17F_sgrna10	GAGAAGATGCTCCTAAAAGT
IL17A_sgrna1	TGAGAACAGAATTCATGTGG
IL17A_sgrna2	TTTCAGGGTCGAGAAGATGC
IL17A_sgrna3	CCAGCGCTGTGTCAATGCGG
IL17A_sgrna4	CTGAGCTTCCCAGATCACAG
IL17A_sgrna5	TCTCGACCCTGAAAGTGAAG
IL17A_sgrna6	TGAGCTTCCCAGATCACAGA
IL17A_sgrna7	CTTCTCGACCCTGAAAGTGA
IL17A_sgrna8	CATTGACACAGCGCTGGTGG
IL17A_sgrna9	AAGAGATCCTGGTCCTGAAG
IL17A_sgrna10	AGAGATCCTGGTCCTGAAGA
SPIC_sgrna1	CAGTGGGTTGACAAAGCCAG
SPIC_sgrna2	CATTCCAGTGGTTTAAACTG
SPIC_sgrna3	AAACACTCGCTGAACTCTGG
SPIC_sgrna4	GCTGACCTACCAGTTCAGCG
SPIC_sgrna5	ACCCATGACTTACCAGAAGA
SPIC_sgrna6	AGATGGTGTCTTGTATTCAG
SPIC_sgrna7	TTGCAGGCAGGAGAAAGCTT
SPIC_sgrna8	AGTTCTGGCATAATTCCTCA
SPIC_sgrna9	AGAAGATGGCCAGAGCCCTG
SPIC_sgrna10	GAGGAATTATGCCAGAACTG
CD8A_sgrna1	TCGACTCACCCAGCAGCAGC
CD8A_sgrna2	AAGTTCAGCAAGGAAAACGA
CD8A_sgrna3	GCAGGTTCAGCGACAGAAAG
CD8A_sgrna4	TGGGTGAGTCGATTATCCTG
CD8A_sgrna5	CAGAAAGCGGGTCAACGGTG
CD8A_sgrna6	CAGGTTCAGCGACAGAAAGC
CD8A_sgrna7	AGAGCACCTAACCTGAGCCA
CD8A_sgrna8	TGAAGCCATATAGACAACGA
CD8A_sgrna9	GGCCACGCAGATTCCGGCCA
CD8A_sgrna10	TGATGATCAAGGACAGCAGA
LEF1_sgrna1	CCAGGAAAGCATCCAGACGG
LEF1_sgrna2	TATAACATGAAAGCATTCAG
LEF1_sgrna3	CAACGCCGCCCGGAGACAGG
LEF1_sgrna4	TCAGGAGCCCTACCACGACA
LEF1_sgrna5	CCCTTTCTCCACCCATCCCG
LEF1_sgrna6	AGACGGAGGCCTGTACAACA
LEF1_sgrna7	GGACAGATCACCCCACCCAT
LEF1_sgrna8	TTAGGTCACTGTCCGTGTGG
LEF1_sgrna9	GCAGTCAAATAAAGTGCCCG
LEF1_sgrna10	CCAACGCCGCCCGGAGACAG
IL18_sgrna1	TGATCTTGTTCTTACAGGAG
IL18_sgrna2	GATCTTGTTCTTACAGGAGA
IL18_sgrna3	TCAGTCATATCCTCGAACAC
IL18_sgrna4	TTTTACTATCCTTCACAGAG
IL18_sgrna5	TTTGAATCTTCACTGTATGA
IL18_sgrna6	TGTTCCAGGACACAACAAGA
IL18_sgrna7	TACAAAGACAGTGAAGTAAG
IL18_sgrna8	CAAACTCATTCTGAAAAAAA
IL18_sgrna9	GGCTGTGACCCTCTCTGTGA
IL18_sgrna10	TTTACTATCCTTCACAGAGA
FOXO3_sgrna1	CAAGGAAATGCTCCTCGCGG
FOXO3_sgrna2	ACTGCCACAGCCGCAGCCGG
FOXO3_sgrna3	GGTTTGCATAGACTGGCTGG
FOXO3_sgrna4	CCGGCCATGTCCGTCAGCCG
FOXO3_sgrna5	CCTCGCGGCGGAATGCCTGG
FOXO3_sgrna6	AACAAGTACACCAAGAGCCG
FOXO3_sgrna7	CCTGTACGTGGCCCCTGCAG
FOXO3_sgrna8	TGGAGACCGCACGCCGCCGG
FOXO3_sgrna9	CCGGGCAGCCAAGAAGAAGG
FOXO3_sgrna10	ATGGAGACCGCACGCCGCCG
IRAK1_sgrna1	TGCACCGTCGGGCCAAGAAG
IRAK1_sgrna2	TAGAAGCGGCACATAACCCA
IRAK1_sgrna3	AAGCGGCACATAACCCAGGG
IRAK1_sgrna4	CTCCTCAGGCAAGTAGGCGA
IRAK1_sgrna5	CTGGAACCACAGGCTCCCCG
IRAK1_sgrna6	ACCGAACTGGCACCAGTCGG
IRAK1_sgrna7	TGCGCGACCAGACAGAGCTG
IRAK1_sgrna8	GTAGAAGCGGCACATAACCC
IRAK1_sgrna9	CTTGCTGCTGCATGCACCGT
IRAK1_sgrna10	GTGCCGCTTCTACAAAGTGA
IL10_sgrna1	TCATGCCAGTCAGTAAGAGC
IL10_sgrna2	CCTGGTAGAAGTGATGCCCC
IL10_sgrna3	GAAGATGTCAAATTCATTCA
IL10_sgrna4	ACTGGCATGAGGATCAGCAG
IL10_sgrna5	CCCACACAGCTCCAAGACCA
IL10_sgrna6	AAAGTCCTGCATTAAGGAGT
IL10_sgrna7	GAAAGTCTTCACCTGGCTGA
IL10_sgrna8	CCTGGGGCATCACTTCTACC
IL10_sgrna9	AAGGAGCATTTGAATTCCCT
IL10_sgrna10	GCTGCGGACTGCCTTCAGCC
IL13_sgrna1	ACCATGCTGCCGTTGCACAG
IL13_sgrna2	CTTCGATTTTGGTATCGGGG
IL13_sgrna3	CAGGTTCCTTACCCCGCCAG
IL13_sgrna4	TCTTGGCACCGGCCCTGGGG
IL13_sgrna5	CCTTAGACTCCCCTGTGCAA
IL13_sgrna6	CTGGGGCGGCGAGACCACCA
IL13_sgrna7	TTGGTGGTCTCGCCGCCCCA
IL13_sgrna8	TGTGCAACGGCAGCATGGTA
IL13_sgrna9	GATGTTGGTCAGGGAATCCA
IL13_sgrna10	ATGCCATCTACAGGACCCAG
ID2_sgrna1	CTCCCGGAGCAAAACCCCGG
ID2_sgrna2	CATCTCCCGGAGCAAAACCC
ID2_sgrna3	TGAAAGCCTTCAGTCCGGTG
ID2_sgrna4	ACTCATCGGGTCGTCCACCG
ID2_sgrna5	CTTGGACCTGCAGATCGCCC
ID2_sgrna6	AATGATAGCAAAGTACTCTG
ID2_sgrna7	CGTTAGGAAAAACAGCCTGT
ID2_sgrna8	CATTCGACATAAGCTCAGAA
ID2_sgrna9	AACGGACCTCACCGGACTGA
ID2_sgrna10	GCGAGTCCAGGGCGATCTGC
ID3_sgrna1	CTGGCCATTGCGCGAGGCCG
ID3_sgrna2	CCCGCAGGCGCGAGTAGCAG
ID3_sgrna3	CTACATCCTCGACCTTCAGG
ID3_sgrna4	AGTGGTTCATGTCGTCCAAG
ID3_sgrna5	CGTAGCCTGGCCATTGCGCG
ID3_sgrna6	CCAGGACCACCTGAAGGTCG
ID3_sgrna7	CCCGGTGCGCGGCTGCTACG
ID3_sgrna8	TGGCTAAGCTGAGTGCCTCG
ID3_sgrna9	GCTCTGCCAGGACCACCTGA
ID3_sgrna10	CTTACCGCGGCCTCGCGCAA
IL6_sgrna1	ACTGATGCTGGTGACAACCA
IL6_sgrna2	CACCAGCATCAGTCCCAAGA
IL6_sgrna3	GCCTTCACTTACTTGCAGAG
IL6_sgrna4	ATGGTACTCCAGAAGACCAG
IL6_sgrna5	CCGGAGAGGAGACTTCACAG
IL6_sgrna6	TATACCACTTCACAAGTCGG
IL6_sgrna7	CCGGACTTGTGAAGTAGGGA
IL6_sgrna8	CCTACTTCACAAGTCCGGAG
IL6_sgrna9	AATTCATATCTTCAACCAAG
IL6_sgrna10	GACCAGAGGAAATTTTCAAT
STAT5B_sgrna1	CTGATTCGCAGTGATTACAG
STAT5B_sgrna2	AAGACACGATGGACGTGGCG
STAT5B_sgrna3	TCTGGAAGACACGATGGACG
STAT5B_sgrna4	CACCAGTTGCGGGCTCACAG
STAT5B_sgrna5	TACAGCGAACCAGCTCCATG
STAT5B_sgrna6	TTTGACTCACAGTTCAGCGT
STAT5B_sgrna7	TGTGTTTCCTGATCGGCCAA
STAT5B_sgrna8	CGTGAAGCCACAGATCAAGC
STAT5B_sgrna9	GAGCAACCGGGGCTTGACCA
STAT5B_sgrna10	CCAGACCTTGTCGCTCCCGG
STAT5A_sgrna1	ACGTGGAAGAACTTTTACGC
STAT5A_sgrna2	AGTGGATCGAGAGCCAGCCG
STAT5A_sgrna3	GGACGATAACGACCACAGGG
STAT5A_sgrna4	CGTCGAGACTGTCCATGGGC
STAT5A_sgrna5	CGTGTTCCCAGACCGACCCA
STAT5A_sgrna6	GGCATTGTCCCACAGCACGG
STAT5A_sgrna7	CCCAGACCGACCCAAGGACG
STAT5A_sgrna8	AGCACCTTCAGATCAACCAA
STAT5A_sgrna9	TCTCTTGGCAGTGAGTGCAG
STAT5A_sgrna10	TTGGATAATCCCCAGGACCG
IL5_sgrna1	GCATTGGAGAAATCTTTCAG
IL5_sgrna2	TTCACAGGAGAAGTGTGGCG
IL5_sgrna3	AAGAATCAAACTGTCCGTGG
IL5_sgrna4	TGAAGAATCAAACTGTCCGT
IL5_sgrna5	ACATTTTTATGAGTAGGGAC
IL5_sgrna6	TTTCAGCACCAGCTATGCAT
IL5_sgrna7	CTGGGGAACTTACTTTTTGG
IL5_sgrna8	GTGAGCGGACAGCTGTGTCA
IL5_sgrna9	CATGGGAATCTCCATGGCAG
IL5_sgrna10	AGCTCTGTTGACAAGCAATG
IL2_sgrna1	TGAGATGATGCTTTGACAGA
IL2_sgrna2	AAATCCAGAACATGCCGCAG
IL2_sgrna3	TGATGAGTCAGCAACTGTGG
IL2_sgrna4	AAGTGGGTGCGCTGTTGACA
IL2_sgrna5	CTGAAGATCTTTCAATTCTG
IL2_sgrna6	ATTTGAAGGTGAGCATCCTG
IL2_sgrna7	ACAGGAACCTGAAACTCCCC
IL2_sgrna8	CTTGGGCAAGTAAAATTTGA
IL2_sgrna9	AAGATGAACTTGGACCTCTG
IL2_sgrna10	TGGTGGACTTTCTGAGGAGA
IL3_sgrna1	CAGGGCTCTTACCCTCAGAG
IL3_sgrna2	TCAACGTTCTGGTTAAACGG
IL3_sgrna3	AGGGCTCTTACCCTCAGAGA
IL3_sgrna4	ATGATGAAGGACCCTCTCTG
IL3_sgrna5	GGCTCCGTCTCTCCTAACCG
IL3_sgrna6	CAACGTTCTGGTTAAACGGT
IL3_sgrna7	CTGTCTCCAGATCGTTAAGG
IL3_sgrna8	TGGTTCCTCACAGCTGCCAG
IL3_sgrna9	CTGGTTCCTCACAGCTGCCA
IL3_sgrna10	GGTTCCACGGTTAGGAGAGA
CCL3_sgrna1	TGACACCTGGCTGGGAGCAA
CCL3_sgrna2	CCGGCTGTAGGAGAAGCAGC
CCL3_sgrna3	CCTGCTGCTTCTCCTACAGC
CCL3_sgrna4	GCGCTGACTCCAAAGAGACC
CCL3_sgrna5	CGCTGACTCCAAAGAGACCT
CCL3_sgrna6	GAGAAGAACAGCAAGGGCAG
CCL3_sgrna7	AGTGATGTATTCTTGGACCC
CCL3_sgrna8	TAGGAGAAGCAGCAGGCAGT
CCL3_sgrna9	AACAGAACTTACATGACACC
CCL3_sgrna10	TAGTCAACGATGAATTGGCG
PLCG1_sgrna1	GATTATGGGGCACTATACGA
PLCG1_sgrna2	GCGGCGCGGACAAAATCGAG
PLCG1_sgrna3	ACGCTACCCCATCAACGAGG
PLCG1_sgrna4	TCACGGGGTCCTCCAAGTAG
PLCG1_sgrna5	TAGGACCTTGAACAGCGCAG
PLCG1_sgrna6	TCTACTCCAAGAAGTCGCAG
PLCG1_sgrna7	CGCCAGATCACATGGAGCCG
PLCG1_sgrna8	CCTCGATTTTGTCCGCGCCG
PLCG1_sgrna9	CCGCGGCGCGGACAAAATCG
PLCG1_sgrna10	CCGCAGATCCACATGGGCAG
TGFB1_sgrna1	ACGTAGTAGACGATGGGCAG
TGFB1_sgrna2	AGTAGCCGCAGCCCCGAGGG
TGFB1_sgrna3	CGTGGGTCGCAAGCCCAAGG
TGFB1_sgrna4	CTTGCAGGTGGAGAGTCCCG
TGFB1_sgrna5	CAGTCCCCCAAGCCAGGGGG
TGFB1_sgrna6	CAACAGCACCCGCGACCGGG
TGFB1_sgrna7	CATGTCGATGGTCTTGCAGG
TGFB1_sgrna8	GTTTGGACAGGATCTGGCCA
TGFB1_sgrna9	AAGCGCATCGAAGCCATCCG
TGFB1_sgrna10	GGTGCTGGGCCCTTTCCAGG
IL23A_sgrna1	CTATGGCCAAAAAGGCCTGG
IL23A_sgrna2	TTGGCTGAGTCCTAGTAGGG
IL23A_sgrna3	GCCTGAGTTCTAGTCAGCAG
IL23A_sgrna4	CTGGAACGCACATGCACCAG
IL23A_sgrna5	TGCTCCGTGGGCAAAGACCC
IL23A_sgrna6	AGGATCTTGGAACGGAGAAG
IL23A_sgrna7	CTGCTCCGTGGGCAAAGACC
IL23A_sgrna8	GCTGCCCGGGTCTTTGCCCA
IL23A_sgrna9	GCTTATAAAAAGCCAGACCT
IL23A_sgrna10	CAGCTATGGCCAAAAAGGCC
ICOS_sgrna1	TAGTGAATACATGTTCATGG
ICOS_sgrna2	CTGAAGCTCTGGCTACCCGT
ICOS_sgrna3	GAGGTGGGTCAAAAATGGAC
ICOS_sgrna4	CGGGTAGCCAGAGCTTCAGC
ICOS_sgrna5	AGGTTCCTTTCTTGAAAAGG
ICOS_sgrna6	CAAGAAAGGAACCTTAGTGG
ICOS_sgrna7	TTCCTTTCTTGAAAAGGAGG
ICOS_sgrna8	AACGAAAGCTGCACACCCTA
ICOS_sgrna9	TCTGCTGCCAGCTGAAGCTC
ICOS_sgrna10	TCCAGGAGAAATCAATGGCT
IL12A_sgrna1	CAGCAGATCATTCTAGACAA
IL12A_sgrna2	TCGATCATGAAGACATCACA
IL12A_sgrna3	CAAGGGTGGCCAAAAAGAGG
IL12A_sgrna4	CCCTGTTGATGGTCACGACG
IL12A_sgrna5	CGATCATGAAGACATCACAC
IL12A_sgrna6	AGTCCTCATAGATGCTACCA
IL12A_sgrna7	TCTAGACAAGGGCATGCTGG
IL12A_sgrna8	CGTGACCATCAACAGGGTGA
IL12A_sgrna9	TACCTGCATCAGCTCATCGA
IL12A_sgrna10	CCTGTTGATGGTCACGACGC
BCL11B_sgrna1	CTGCCATGGACTTCTCCCGG
BCL11B_sgrna2	ACGGTCTCCGGCCCGAGCGG
BCL11B_sgrna3	GCCGTGGCAACCCTATGCAC
BCL11B_sgrna4	GAAGACGCACATGCACAAGG
BCL11B_sgrna5	CCGCCCGTGTCCCCAGGCCG
BCL11B_sgrna6	GGTGACCTGAAAGCGGCCGA
BCL11B_sgrna7	GGAATGGGTCCTTCATGAAG
BCL11B_sgrna8	ACTCACATGTGTCGCTGCGG
BCL11B_sgrna9	CTGGCTGGCCGCTCAGACGA
BCL11B_sgrna10	CTGAGAACGTGTACTCGCAG
RIPK1_sgrna1	GAAAGGAAGGATAATCGTGG
RIPK1_sgrna2	GATGCGGGAAGGCACCAAAG
RIPK1_sgrna3	AAGACAGACCTAGACAGCGG
RIPK1_sgrna4	TTTACCAAATGCTTCAGAAG
RIPK1_sgrna5	ATCCTGAAAAAAGTATACAC
RIPK1_sgrna6	CAATGAGGTTCTCTTGGAAG
RIPK1_sgrna7	TGTGCAGGCTAAGCTGCAAG
RIPK1_sgrna8	GATCGCTGCACAGTTCCCAG
RIPK1_sgrna9	GACCATGACTATGAAAGAGA
RIPK1_sgrna10	ATTGAAAGGAAGGATAATCG
FOXO1_sgrna1	TGGATGCTCAATCCAGAGGG
FOXO1_sgrna2	TTGGTGGATGCTCAATCCAG
FOXO1_sgrna3	AATTTGCTAAGAGCCGAGGG
FOXO1_sgrna4	TCGAGAGCTCAGCCGAGAAG
FOXO1_sgrna5	TTAAACTCCGGCCTGGGCAG
FOXO1_sgrna6	CAGGTACAGGAGCGCTGCCG
FOXO1_sgrna7	AGTAAATTTGCTAAGAGCCG
FOXO1_sgrna8	GACATAATGTCATTGTGGGG
FOXO1_sgrna9	CTCGTCGCGCCGCAACGCGT
FOXO1_sgrna10	GCTCGTCGCGCCGCAACGCG
CD247_sgrna1	TGAGATCGGCACAAAAGGCG
CD247_sgrna2	AGGAGGAGGAACCCCCAGGA
CD247_sgrna3	CATTGTATACGCCTTCCTGG
CD247_sgrna4	GCAGAGGAGGAGGAACCCCC
CD247_sgrna5	TTTTGTGCCGATCTCACTGT
CD247_sgrna6	GCTCAATCTAGGGCGAAGAG
CD247_sgrna7	ACATTGTATACGCCTTCCTG
CD247_sgrna8	CTCCTGGGAACCGCACGTGG
CD247_sgrna9	TTTCAGAGGCGGAGAGGCAA
CD247_sgrna10	TACAGTGAGATCGGCACAAA
MITF_sgrna1	CAAGAGCATTGGCTAAAGAG
MITF_sgrna2	CTTCAAAAACAAGCAGCCGG
MITF_sgrna3	ATCAGGCGAGCAGAGACCGG
MITF_sgrna4	ATGCCATGCCACCAGTGCCG
MITF_sgrna5	TTAAGAGTGAGCATAGCCAT
MITF_sgrna6	CTTCCGGATGTAGTCCACAG
MITF_sgrna7	ACTTGGTGGGGTTTTCCAGG
MITF_sgrna8	TTTATCACAGAGACATGCGG
MITF_sgrna9	GCGCTGCTCCCCGGCACTGG
MITF_sgrna10	GAGCTTCAAAAACAAGCAGC
IL18BP_sgrna1	GCTGCAGGCAGTACAGGACA
IL18BP_sgrna2	AACCATTGCCCAGCCAGTAG
IL18BP_sgrna3	GAAGTTGGTACTTCGTAGGG
IL18BP_sgrna4	AGTTGGTACTTCGTAGGGTG
IL18BP_sgrna5	CTGATCTGGATACTGGGCTG
IL18BP_sgrna6	GCAGGACCCACCAAGAACTG
IL18BP_sgrna7	AGTAGAGGATGCTGAAGTAG
IL18BP_sgrna8	TACTGGGCTGTGGCTAGAGA
IL18BP_sgrna9	ATCCTCTACTGGCTGGGCAA
IL18BP_sgrna10	ATACTGGGCTGTGGCTAGAG
CEBPB_sgrna1	TGAGCGACGAGTACAAGATG
CEBPB_sgrna2	TGGCCCGCCGAGGCCAGCAG
CEBPB_sgrna3	CACCCGCGCCGCGCTAGCAG
CEBPB_sgrna4	GGCCAAGGCCAAGAAGACGG
CEBPB_sgrna5	GCGCTAGCAGTGGCCCGCCG
CEBPB_sgrna6	GCGCGAGCGCAACAACATCG
CEBPB_sgrna7	CGCGAGAGCTCAGCACCCTG
CEBPB_sgrna8	GAACGAGCGGCTGCAGAAGA
CEBPB_sgrna9	GGCTACCAGGCGACGCCGAG
CEBPB_sgrna10	TGGACGACGACGACGTGGAC
FYN_sgrna1	TAAGTGGACAGCCCCCGAAG
FYN_sgrna2	CGCAGGCATGAACAACCGGG
FYN_sgrna3	GTGGATACTATATCACAACG
FYN_sgrna4	TGATTGGGATGATATGAAAG
FYN_sgrna5	TGGATACTATATCACAACGC
FYN_sgrna6	GAAGCCCTGCAAGTACTCGA
FYN_sgrna7	CCGGATCCTTTTTCCAGCAG
FYN_sgrna8	TGGAGGTCACGCCGAAGCTG
FYN_sgrna9	GTACTTGCAGGGCTTCCTGG
FYN_sgrna10	GGATTTTATAATGTTTGACG
EOMES_sgrna1	CAAGGGCTCCCCGTGCGCGG
EOMES_sgrna2	CTCGCTCTTCCAGTACCCGG
EOMES_sgrna3	AGGTGGCCAACCCTCCCCAG
EOMES_sgrna4	TGGCCAACCCTCCCCAGCGG
EOMES_sgrna5	CCGGTTGCACAGGTAGACGT
EOMES_sgrna6	CTCTGCACAAATACCAACCG
EOMES_sgrna7	GCTCTTCCAGTACCCGGCGG
EOMES_sgrna8	CAGCGAGTAGAAGTGCGCGC
EOMES_sgrna9	ACCCCAACAGAGCGAAGAGG
EOMES_sgrna10	AGAACCGTGCCACAGACCAA
CXCR2_sgrna1	ATTGGCCAGAAATTTCGCCA
CXCR2_sgrna2	CATGTACAATGGCCAGGTAG
CXCR2_sgrna3	GTAGCGGTCCATGCTGATGC
CXCR2_sgrna4	GATATTCTCATACGTGAAGG
CXCR2_sgrna5	CAGAACAGCATGATGAGCAG
CXCR2_sgrna6	CAAGATATTCTCATACGTGA
CXCR2_sgrna7	GGCAAAGAACAGGTCAGCAA
CXCR2_sgrna8	TTGTGGCATGTACAATGGCC
CXCR2_sgrna9	CCACATGGGGCAGAAGCACC
CXCR2_sgrna10	CCCTCTTTAAGGCCCACATG
CXCR1_sgrna1	GCGAAAATTTTGGCCAACGA
CXCR1_sgrna2	CAGACCAGCATAGTGAGCAG
CXCR1_sgrna3	TTGGTTAAATTCGTGTGCGT
CXCR1_sgrna4	GTATCGGTCCACACTGATGC
CXCR1_sgrna5	GAGGCAGAAACACCGGGCCA
CXCR1_sgrna6	GCCTGGCGGAAGATAGCAAA
CXCR1_sgrna7	AAGGAATTCAACTTCTTCAG
CXCR1_sgrna8	GAGCTTGCTGGGAAACTCGC
CXCR1_sgrna9	CCACATGAGGCAGAAACACC
CXCR1_sgrna10	CACTGATGCAGGCCAGCAGC
ETS1_sgrna1	CTTACTGATGAAGTAATCCG
ETS1_sgrna2	AATTATGAGAAACTGAGCCG
ETS1_sgrna3	AAATATCATCCACAAGACGG
ETS1_sgrna4	TTGCTGCTCGGAGTTAACAG
ETS1_sgrna5	CATAATAGTAGCGAAGGCCA
ETS1_sgrna6	TTTTGTCATAATAGTAGCGA
ETS1_sgrna7	GAAGTGGGCCGATCCAGCTG
ETS1_sgrna8	TCTGCAGGTCGCACACAAAG
ETS1_sgrna9	GAGAGTCGGCTTGAGATCGA
ETS1_sgrna10	TACCACGACTGGCTCTCCCC
KLF2_sgrna1	CTGGAGGCCAAGCCCAAACG
KLF2_sgrna2	GCCGCCCTACAGCATCCCCG
KLF2_sgrna3	ACCGCGCGGGCTGAAGCTCG
KLF2_sgrna4	CTGGCGAAAGTGGCAAAGGA
KLF2_sgrna5	AGAAGGCCCGGTCGCACAAG
KLF2_sgrna6	GTAGCTGCAAGTATGTGTGG
KLF2_sgrna7	GACCTGTGTGCTTTCGGTAG
KLF2_sgrna8	CGGTCTTTTCGAGGACGCGG
KLF2_sgrna9	GTCCCCGCTGGAGCTGCTGG
KLF2_sgrna10	CATTGCAACTGGGAAGGATG
CXCR4_sgrna1	GCACTCAACTCCATGAGCAG
CXCR4_sgrna2	GCAACAGTGGAAGAAGGCGA
CXCR4_sgrna3	AGTCAGGTATAGTCAGGAGG
CXCR4_sgrna4	GTTCAGGCAACAGTGGAAGA
CXCR4_sgrna5	CAAGGGCCACCAGAAGCGCA
CXCR4_sgrna6	TTAGCTGGAGTGAAAACTGG
CXCR4_sgrna7	TCTAAGCTGTCACACTCCAA
CXCR4_sgrna8	CAAGTGGATCTCCATCACAG
CXCR4_sgrna9	TGAGGGCCTTGCGCTTCTGG
CXCR4_sgrna10	TGATGATGCAGTAACAGGAG
TRAF3_sgrna1	TCGGGTTGCACAGCACCAGG
TRAF3_sgrna2	AAAGGCCTGTAAATACCGCG
TRAF3_sgrna3	AGATCCGTGACTACAAGCGC
TRAF3_sgrna4	CTACAAGCGCCGGAAGCAGG
TRAF3_sgrna5	TGCAGCTCTCGCAGAACCGG
TRAF3_sgrna6	TCAGGGGTCAGGCAGATCCG
TRAF3_sgrna7	GACAAAGACTGGGCAGCCAG
TRAF3_sgrna8	GGCGATATTCATCTCTCCGG
TRAF3_sgrna9	CGAGACCGCCAGCTACAACG
TRAF3_sgrna10	GCTGTGCAACCCGAAGCAGA
TRAF6_sgrna1	TATAAGGCAAAACCACGAAG
TRAF6_sgrna2	GCCACGAAGTACTGATGCGG
TRAF6_sgrna3	GCACTTGAAATCCCAAGAAG
TRAF6_sgrna4	TCACAGATGATATTTGCCAG
TRAF6_sgrna5	TTATTGAGGATTGTCCCAGG
TRAF6_sgrna6	GCTGGAAACCCTCCTTCCGA
TRAF6_sgrna7	GCACATGAGACTGTTGGCCC
TRAF6_sgrna8	TTCAGCGACCCACAATCCCA
TRAF6_sgrna9	CTGTCGGTAACTGAAGATGC
TRAF6_sgrna10	TTTCACTGCAGCGCTGCAGG
RAC1_sgrna1	GTTTGACGAAGCTATCCGAG
RAC1_sgrna2	CTACCCGCAGGGGCTGGCCA
RAC1_sgrna3	TACTGTCTGCGGGTAGGAGA
RAC1_sgrna4	TTACTGTCTGCGGGTAGGAG
RAC1_sgrna5	CATGGCCAGCCCCTGCGGGT
RAC1_sgrna6	TGGTCGTGTAACTGATGAGC
RAC1_sgrna7	GATCAAGCTTCGTCCCCACG
RAC1_sgrna8	CATCACCTACCCGCAGGGGC
RAC1_sgrna9	TGCTCAGCTCTCACACAGCG
RAC1_sgrna10	GAGTCTTACTGTCTGCGGGT
NR4A1_sgrna1	ATTGCCCTGTGGACAAGAGG
NR4A1_sgrna2	CTTACCGGTATGCCAGGCGG
NR4A1_sgrna3	CTTGAAGGACGCCGAAGCGG
NR4A1_sgrna4	GGACAGACAGCCTAAAAGGG
NR4A1_sgrna5	CAGACAGCCTAAAAGGGCGG
NR4A1_sgrna6	ACTTGAAGGACGCCGAAGCG
NR4A1_sgrna7	ATCTTGTCCACAATAGGTGG
NR4A1_sgrna8	CAGCCAGGCACTTCTGGAAG
NR4A1_sgrna9	TATGGGGTCCGCACCTGTGA
NR4A1_sgrna10	TGTCACCACAGACTGCACAG
TNF_sgrna1	CCACAAGCAGGAATGAGAAG
TNF_sgrna2	AGGTATATGGGCTCATACCA
TNF_sgrna3	TATGAGCCCATATACCTGGG
TNF_sgrna4	TGGTATGAGCCCATATACCT
TNF_sgrna5	ACAAGGTACAACCCATCGGC
TNF_sgrna6	GGGGGACCAACTCAGCGCTG
TNF_sgrna7	AGGAGTCTTCCAGCTGGAGA
TNF_sgrna8	CCTGGGAGGAGTCTTCCAGC
TNF_sgrna9	CTCATTCCTGCTTGTGGCAG
TNF_sgrna10	CAACTAGTGGTGCCAGCCGA
IL33_sgrna1	ACGAAGAAGGCCTGTTCCGG
IL33_sgrna2	GTCATTGTATGTACTCAGGG
IL33_sgrna3	AGGAGTAAAAGATAACCAGC
IL33_sgrna4	CGACAAGGACTACTCCGTGG
IL33_sgrna5	CAACGACAAGGACTACTCCG
IL33_sgrna6	CTTTTTGTGAAGGACGAAGA
IL33_sgrna7	CTGGCTGCATGCCAACGACA
IL33_sgrna8	TTCAAATGAAACAAAGTCCG
IL33_sgrna9	TTCTTCCCTCAGCTTCAAAG
IL33_sgrna10	TGACGTCTCGCCTCCGGAAC
CD28_sgrna1	TCGTTGTCTAGGTAAGGCGG
CD28_sgrna2	ACATGAACATGACTCCCCGG
CD28_sgrna3	CGCCTTACCTAGACAACGAG
CD28_sgrna4	CAAGGGCGTGAACAGCGACG
CD28_sgrna5	TTGCTATCTACCACAAGCAG
CD28_sgrna6	TAAGGCTTTCGAGTGAGCCC
CD28_sgrna7	CCCGGAATTCCTTTGCGAGA
CD28_sgrna8	CTCTCGTTGTCTAGGTAAGG
CD28_sgrna9	AGCGACGTGGAAGTCTGTGT
CD28_sgrna10	TGTAGGAATACCTGCAGCTG
GFI1_sgrna1	ACCCGTCTGCTGCTGGGCGG
GFI1_sgrna2	GCTGGGCTTCGTCCAGAGAG
GFI1_sgrna3	CACGTGCGCCGGTCCCACAG
GFI1_sgrna4	AGTCCTCGAACTCGGAGCAG
GFI1_sgrna5	GGTGAGCCTGGAGCAACACA
GFI1_sgrna6	TCTGTGGCAAGAGCTTCAAG
GFI1_sgrna7	CAGGCTCACCGCGTGCCCGA
GFI1_sgrna8	GCGTCCCCCAACAGCTGCGA
GFI1_sgrna9	CGGCGACTTCGCGCCTGCGG
GFI1_sgrna10	AGGTGTTCTCCACACCGCAC
TAB1_sgrna1	AGCAGCTCCAGCTCTGACGG
TAB1_sgrna2	AAGCCCGTCACGCCATCCAG
TAB1_sgrna3	GGCCCTGAGAAGGCATGACG
TAB1_sgrna4	CACTGAGAGCCACCCTCCGG
TAB1_sgrna5	AGGGTCATGTCTTCATGCCG
TAB1_sgrna6	ACGCTGAACCAACTCCAGAG
TAB1_sgrna7	CTGGGCAACCGCATCCAGGG
TAB1_sgrna8	GCCCTGAGAAGGCATGACGA
TAB1_sgrna9	TCTCTGGTAGGTTTAGACGC
TAB1_sgrna10	TTAAGCCAGTTGTCCTCCGG
NOTCH1_sgrna1	TGCTGGAAGTATTTTAGCGA
NOTCH1_sgrna2	AGTGGCCATTGTGCAGACAG
NOTCH1_sgrna3	CTCATAGCTGCCCTCACGGG
NOTCH1_sgrna4	TCCAACCCTTGTGTCAACGG
NOTCH1_sgrna5	GTTTGTTCCACTCCACCCAG
NOTCH1_sgrna6	GGCAGCCCCTGCCACAACGG
NOTCH1_sgrna7	ACAAGTGTTCCTGCCCCCGG
NOTCH1_sgrna8	CAACCAGACAGACCGCACCG
NOTCH1_sgrna9	ATTTGGCAGGGCATAGACAG
NOTCH1_sgrna10	TGCTGTCCCGCAAGCGCCGG
CASP8_sgrna1	ATGATCAGACAGTATCCCCG
CASP8_sgrna2	CAAATGAAGAACAAACCTCG
CASP8_sgrna3	GTGGGATGTAGTCCAAGCAC
CASP8_sgrna4	CCAAATGAAGAACAAACCTC
CASP8_sgrna5	TTTCTACAAAAATTTCAAGC
CASP8_sgrna6	TTTTTGTAGAAATGGAGAAG
CASP8_sgrna7	ACCAAATGAAGAACAAACCT
CASP8_sgrna8	GATTATGAAAGATCAAGCAC
CASP8_sgrna9	CAAGGGTGTCGTCTATGGAA
CASP8_sgrna10	CTACATCCCACACAAGAAGC
PTPRC_sgrna1	TCATCAACTGTCTCATCCCG
PTPRC_sgrna2	TAAAGTCTCTACGCAAAGCA
PTPRC_sgrna3	GTATTCAGCCTCCAGAGGGG
PTPRC_sgrna4	TGTGCTCAGTACTGGGGCGA
PTPRC_sgrna5	ATTCAGCCTCCAGAGGGGAG
PTPRC_sgrna6	AAGTTTGAGCCACAAACCCA
PTPRC_sgrna7	TGTGACCATGACAATAACTG
PTPRC_sgrna8	AATTGAATTTCATAATGAAG
PTPRC_sgrna9	GTCCAGAAGGGCAAATCCAA
PTPRC_sgrna10	ACCTGGTATTCAGCCTCCAG
BCL6_sgrna1	TCTAGGCTCAACCTGAGGGA
BCL6_sgrna2	CTGGATACAGCTGTCAGCCG
BCL6_sgrna3	TCAAGATGTCCCGACTCCGG
BCL6_sgrna4	GAGTGCCACAGATTTCACAG
BCL6_sgrna5	TTCAGGAACTCTTCACGGGG
BCL6_sgrna6	TCACGGGGAGGTTTAAGTGC
BCL6_sgrna7	AGAAGAGAGACCTTCTTCGG
BCL6_sgrna8	GTTGGCCACAGGCATTCGGG
BCL6_sgrna9	GTTGACAGGCCACTGTACAG
BCL6_sgrna10	TGCTGGGCCCACGTTCCCGG

## Sheet: negtive ctl
sgID	seq
negCtrl_sgrna1	GTCCGCCCTGCAGCAACCGG
negCtrl_sgrna2	TCACCGGGGCAACTGTGTGG
negCtrl_sgrna3	CGCCCTGCAGCAACCGGAGG
negCtrl_sgrna4	CCGCGCGCCCCTGCGCAACG
negCtrl_sgrna5	CGCGGCCAGACTCTGCGGCG
negCtrl_sgrna6	CCGCCCTGCAGCAACCGGAG
negCtrl_sgrna7	TCCGCCCTGCAGCAACCGGA
negCtrl_sgrna8	GAAATTTAGGCTGCAAGAGG
negCtrl_sgrna9	AAGGCCGCACCCTTCTCCGG
negCtrl_sgrna10	TCAGCAACACAATTGCACTG
negCtrl_sgrna11	GTCCATGTGAAAGATGCCTG
negCtrl_sgrna12	AGTTTGAAAGGTGAATGCAA
negCtrl_sgrna13	CGGCCAGACTCTGCGGCGCG
negCtrl_sgrna14	CGAGCCATGGCCGCGTCCGG
negCtrl_sgrna15	GGAAAAGTCTCCACCGGACG
negCtrl_sgrna16	CTTGTCTTTGTGTGTCACCG
negCtrl_sgrna17	TCTGTTGTCATGGTGACGGG
negCtrl_sgrna18	CGCTTCCTGCCACGTTGCGC
negCtrl_sgrna19	GGGTAAAACGACTCCCCCAG
negCtrl_sgrna20	GTTACATACACCACAAATCG
negCtrl_sgrna21	AAATTTAGGCTGCAAGAGGG
negCtrl_sgrna22	GACACACAAAGACAAGAACG
negCtrl_sgrna23	CACATAGGTCTTCAAGCAAG
negCtrl_sgrna24	GGGAGCGGAAAAGTCTCCAC
negCtrl_sgrna25	TTGGGGGAGACTTAAATTTG
negCtrl_sgrna26	TTAAATTTGGGGAGCAATGG
negCtrl_sgrna27	GGTGCTACATCTCTGTGAAG
negCtrl_sgrna28	CAGAGTTCATCCCGTTCCCA
negCtrl_sgrna29	GGTCACGTTCAGTTGGTCAA
negCtrl_sgrna30	GAAGGGATTCTCCCAGGCCC
negCtrl_sgrna31	AAGGGATTCTCCCAGGCCCA
negCtrl_sgrna32	AAGGTGCTACATCTCTGTGA
negCtrl_sgrna33	TTAGGGTATCATAAGCCAAG
negCtrl_sgrna34	GCCGTGTGTGAAAACACAAA
negCtrl_sgrna35	CTGAGGACCGCCCTGGGCCT
negCtrl_sgrna36	GATTGCTGGAATAAAGCATG
negCtrl_sgrna37	GCTTCCTGCCACGTTGCGCA
negCtrl_sgrna38	GTATCATAAGCCAAGTGGGC
negCtrl_sgrna39	TGTGAAAGATGCCTGAGGCT
negCtrl_sgrna40	CCGCACCCTTCTCCGGAGGG
negCtrl_sgrna41	TAGGGTATCATAAGCCAAGT
negCtrl_sgrna42	GCGGTCCGCCCTGCAGCAAC
negCtrl_sgrna43	AATTGCACTGAGGAATAGAA
negCtrl_sgrna44	CTTGGGGGAGACTTAAATTT
negCtrl_sgrna45	ATTGTCTGCCCAGCAAACAA
negCtrl_sgrna46	AAAACGACTCCCCCAGAGGA
negCtrl_sgrna47	GCGGCCAGACTCTGCGGCGC
negCtrl_sgrna48	GAAGGGACTTATACCCACAT
negCtrl_sgrna49	GCCAGGCCCTTGAAAGGGAA
negCtrl_sgrna50	ATGGAAATTTAGGCTGCAAG
negCtrl_sgrna51	ACTGGAGTTGCAGATCACGA
negCtrl_sgrna52	CCCCTCCGGTTGCTGCAGGG
negCtrl_sgrna53	TCTTGCTTGAAGACCTATGT
negCtrl_sgrna54	TGTCACCGGGGCAACTGTGT
negCtrl_sgrna55	CCTCCCCCTCCGGTTGCTGC
negCtrl_sgrna56	GCTACATCTCTGTGAAGGGG
negCtrl_sgrna57	TCTTGGGGGAGACTTAAATT
negCtrl_sgrna58	GGCATCTTTCACATGGACGC
negCtrl_sgrna59	ATGGACGCCGGTGCCTGGCC
negCtrl_sgrna60	GGCCACACGTGCCCTGGGAA
negCtrl_sgrna61	ATGGAGGAGAGGCCCCAAGA
negCtrl_sgrna62	GCCGCACCCTTCTCCGGAGG
negCtrl_sgrna63	CTTGTTTCCTCCCAGCCCAG
negCtrl_sgrna64	CAGCCGGAGTGCGCAGCCGC
negCtrl_sgrna65	GCCTGGCCAGGCCCTTGAAA
negCtrl_sgrna66	TGGAAATTTAGGCTGCAAGA
negCtrl_sgrna67	GATGGGCCTTTCCCTTTCAA
negCtrl_sgrna68	AATGGAGGAGAGGCCCCAAG
negCtrl_sgrna69	CCGGACGCGGCCATGGCTCG
negCtrl_sgrna70	TCTTGTCTTTGTGTGTCACC
negCtrl_sgrna71	CACCCTTCTCCGGAGGGGGG
negCtrl_sgrna72	CCGCCCCCACACAGTTGCCC
negCtrl_sgrna73	ATATGGGAGATAATTTCACA
negCtrl_sgrna74	CTACATCTCTGTGAAGGGGT
negCtrl_sgrna75	TCTGAGGACCGCCCTGGGCC
negCtrl_sgrna76	GCAGCAGAGAACTCCCAGAA
negCtrl_sgrna77	CTGGGAACGGGATGAACTCT
negCtrl_sgrna78	GGCCGCACCCTTCTCCGGAG
negCtrl_sgrna79	CTGTTGTCATGGTGACGGGA
negCtrl_sgrna80	CTCGCTCTGCCCACTGGGTG
negCtrl_sgrna81	AGGCCGCACCCTTCTCCGGA
negCtrl_sgrna82	AAACGACTCCCCCAGAGGAA
negCtrl_sgrna83	GGCGGTCCTCAGAAGCCAGG
negCtrl_sgrna84	CCCACCCAGTGGGCAGAGCG
negCtrl_sgrna85	GGAAATTTAGGCTGCAAGAG
negCtrl_sgrna86	TGGCTTCTGAGGACCGCCCT
negCtrl_sgrna87	CGAACACGAGCCAATGGCAA
negCtrl_sgrna88	TTAAGTCTCCCCCAAGACAC
negCtrl_sgrna89	CTTGCACGAACACGAGCCAA
negCtrl_sgrna90	TCCCTTTCAAGGGCCTGGCC
negCtrl_sgrna91	CATAAGCCAAGTGGGCAGGA
negCtrl_sgrna92	AGTCCCTGGTGCCCAGCCTC
negCtrl_sgrna93	GTTGCAGATCACGAGGGAAG
negCtrl_sgrna94	TACCTCCCGCCCCACCCAGT
negCtrl_sgrna95	CTGAAGGTGCTATTTAACAA
negCtrl_sgrna96	ACGAACACGAGCCAATGGCA
negCtrl_sgrna97	GCCAATCAGCGACGAGACGT
negCtrl_sgrna98	GACTGGAGTTGCAGATCACG
negCtrl_sgrna99	TCTCAGCAGCTGCCCTTAGA
negCtrl_sgrna100	GTCTCCACCGGACGCGGCCA
negCtrl_sgrna101	CGAGAGCCAATCAGACGACG
negCtrl_sgrna102	CCTCGCTCTGCCCACTGGGT
negCtrl_sgrna103	GCCTCGCTCTGCCCACTGGG
negCtrl_sgrna104	TTATTATACACATACAAAAT
negCtrl_sgrna105	TCTTGTTTCCTCCCAGCCCA
negCtrl_sgrna106	CACCGGACGCGGCCATGGCT
negCtrl_sgrna107	TGGCTCCAAACCCCTGAGAG
negCtrl_sgrna108	AGTCTTTCTAGAAGATGGGC
negCtrl_sgrna109	ATCAGCGACGAGACGTCGGC
negCtrl_sgrna110	CAGGGCGGTCCTCAGAAGCC
negCtrl_sgrna111	GCCAATCAGACGACGAGGCC
negCtrl_sgrna112	CCTCTCAGGGGTTTGGAGCC
negCtrl_sgrna113	CAAGAACCCCATGTCCCAGC
negCtrl_sgrna114	CTGGCTCCAAACCCCTGAGA
negCtrl_sgrna115	TGCAGATCACGAGGGAAGAG
negCtrl_sgrna116	CTCTTGTTTCCTCCCAGCCC
negCtrl_sgrna117	ACAAATCGAGGCTGTAGCTG
negCtrl_sgrna118	ACTCCCCCAGAGGAAGGGGA
negCtrl_sgrna119	CAGTCTTTCTAGAAGATGGG
negCtrl_sgrna120	GTCCATCCGCCGGCCAGCGG
negCtrl_sgrna121	ATGCCTGAGGCTGGGCACCA
negCtrl_sgrna122	CCTGAAGGTGCTATTTAACA
negCtrl_sgrna123	TATCAGTAAGGGAGCTGCAG
negCtrl_sgrna124	TTGCAGATCACGAGGGAAGA
negCtrl_sgrna125	ATCAGACGACGAGGCCCGGC
negCtrl_sgrna126	ACTCCAGTCTTTCTAGAAGA
negCtrl_sgrna127	CCTGGCTCCAAACCCCTGAG
negCtrl_sgrna128	GTTGAAGGAACCTAACCATC
negCtrl_sgrna129	GAAAGTAGCTCGCGCGCGAG
negCtrl_sgrna130	TGAACTCTGGGCGTCACTCT
negCtrl_sgrna131	CAGATGGTTGAACTTGAAGG
negCtrl_sgrna132	TTTACAGGGCCAGTACGCAG
negCtrl_sgrna133	CTGCCGGCGGCTGCGCACTC
negCtrl_sgrna134	AGAAAACTGGCCCTTGCCAT
negCtrl_sgrna135	AACATCGGACATGCATGTGC
negCtrl_sgrna136	CTACTCTGTTGTCATGGTGA
negCtrl_sgrna137	CCAGGTTCCGGCCCTCCCCT
negCtrl_sgrna138	TGTGGTGTGAACCAAAGAGG
negCtrl_sgrna139	CCACCCTCCCCTTCCTCTGG
negCtrl_sgrna140	AAGCACTGGAAATGTTACCA
negCtrl_sgrna141	CGATGGAAAATACTCCGAGG
negCtrl_sgrna142	ACATCAGGTAATATTGGGGG
negCtrl_sgrna143	GCAGGCGGGATCCTCAGCGA
negCtrl_sgrna144	TGCAAGTTGAGTCCATCCGC
negCtrl_sgrna145	CCTCGATGGAAAATACTCCG
negCtrl_sgrna146	CACAGGCCCTCCCTGGGGGG
negCtrl_sgrna147	CATGCATGTGCAGGCTGGGT
negCtrl_sgrna148	AAATGTGGAACACCACCTGA
negCtrl_sgrna149	ATAAGCAATACCATGCCAGG
negCtrl_sgrna150	GTGCAGGAGAACGAAACCAC
negCtrl_sgrna151	CAGGACAACGCCCACACACC
negCtrl_sgrna152	AAGAGGGAAGGAAGCTACAA
negCtrl_sgrna153	CAACGTGGTACACTGTCCTG
negCtrl_sgrna154	AGTTCACCAAGGTATCGCAG
negCtrl_sgrna155	GCACAGGCCCTCCCTGGGGG
negCtrl_sgrna156	GCACATGATCAGGATAGTGC
negCtrl_sgrna157	CCAGATGGTTGAACTTGAAG
negCtrl_sgrna158	TTGTGGTGTGAACCAAAGAG
negCtrl_sgrna159	TCAAATTACTCTTTAAGCAC
negCtrl_sgrna160	TGAAGTGTAACTGTGGACAG
negCtrl_sgrna161	AGCACAGGCCCTCCCTGGGG
negCtrl_sgrna162	CGTCGTCTGATTGGCTCTCG
negCtrl_sgrna163	CTTAGAGCTCAGGAAACCAG
negCtrl_sgrna164	CATATTGTATACAAACAGGG
negCtrl_sgrna165	TGAGTCCATCCGCCGGCCAG
negCtrl_sgrna166	GCTGAAACTGGTGTCTTAAG
negCtrl_sgrna167	GTGACAAAAACCTTGTCTAG
negCtrl_sgrna168	GTTCTAAAGTGAGGAAGCGG
negCtrl_sgrna169	TCGGACATGCATGTGCAGGC
negCtrl_sgrna170	AGACTTCTAAGATCAGGAAA
negCtrl_sgrna171	TCTACTGTTCACTCTAACAG
negCtrl_sgrna172	GACTTGAGTTGCCTCAAGAG
negCtrl_sgrna173	AAGCCATGCCATTTAAGCCA
negCtrl_sgrna174	GTGCTCTGAAACCCTGATGC
negCtrl_sgrna175	TCACCAAGGTATCGCAGCGG
negCtrl_sgrna176	CAGACTTCTAAGATCAGGAA
negCtrl_sgrna177	ACGAGTCGTGACGCTGGAAG
negCtrl_sgrna178	TGTTTGCTACTAACTTCCCA
negCtrl_sgrna179	TTCCAGGGTTGGGGAAAAGT
negCtrl_sgrna180	CAGCCACCTGCCCCTCTCAG
negCtrl_sgrna181	AAAGCACAGGCCCTCCCTGG
negCtrl_sgrna182	ATGCCCGAGTGGCGAAGACG
negCtrl_sgrna183	AAACCCCTGAGAGGGGCAGG
negCtrl_sgrna184	AATGCCAATGCTCTGTCTAG
negCtrl_sgrna185	TTACGTGGGTCACAGAAGGC
negCtrl_sgrna186	GTTACAGGTCCTGTCAGAGG
negCtrl_sgrna187	GCACAAGTCACGGGAAGAAG
negCtrl_sgrna188	GTTCAACCATCTGGAGAAAG
negCtrl_sgrna189	AAAGCCAGGGCAGTACAAGG
negCtrl_sgrna190	CCTCTTGAGGCAACTCAAGT
negCtrl_sgrna191	AAACTTGTCAGTCTTTCAAA
negCtrl_sgrna192	AGAGTCCTAGGTTTGAACAG
negCtrl_sgrna193	TGCAGCCTGATTTCCAGGGT
negCtrl_sgrna194	CGGGATCCTAGCAAGAAGAG
negCtrl_sgrna195	TCCCGTAGTTCAGTTACTGG
negCtrl_sgrna196	TCTGGGTTAAAAGGCCCAGA
negCtrl_sgrna197	TGCCCGAGTGGCGAAGACGC
negCtrl_sgrna198	CCTCAGCGATGGCACAGTCG
negCtrl_sgrna199	AACAGGGCTCCCAAGTCAGG
negCtrl_sgrna200	CAGCACGAATGACAGAGAAG
negCtrl_sgrna201	ACTCTTCAGGGCTTTGCAGG
negCtrl_sgrna202	ATCCCAGGCTGCTCTAGAGG
negCtrl_sgrna203	AATAGTTATGAGGAGTGAGG
negCtrl_sgrna204	CCATCGCGCACTCCGGGGAG
negCtrl_sgrna205	TCAGCGATGGCACAGTCGAG
negCtrl_sgrna206	CAAACTTTGAGGTAAGTTGG
negCtrl_sgrna207	AACCACTGAGTCGAGAGAGG
negCtrl_sgrna208	TGGAACCACTGAGTCGAGAG
negCtrl_sgrna209	ACCCAGCCAGAGGACCAACG
negCtrl_sgrna210	CCGACTTGAGTTGCCTCAAG
negCtrl_sgrna211	CGATGCTGCAAAAAATGCAC
negCtrl_sgrna212	GAGGCCATGGAGATGCCAGA
negCtrl_sgrna213	CCAATGCTCTGTCTAGGGGT
negCtrl_sgrna214	CACATGATCAGGATAGTGCA
negCtrl_sgrna215	CAAAGCACAGGCCCTCCCTG
negCtrl_sgrna216	GAGAGAGATCAGATAGGCCC
negCtrl_sgrna217	GGAGGATAGGTAGTCATCTG
negCtrl_sgrna218	CCTCGACTGTGCCATCGCTG
negCtrl_sgrna219	TTTGTGGTGTGAACCAAAGA
negCtrl_sgrna220	ACATGGTCTCCCAAAAGGCA
negCtrl_sgrna221	AGCAGGGCACTACTTCCCTG
negCtrl_sgrna222	AAGGCAGGCAGGAAGAACTT
negCtrl_sgrna223	ACTGACAGGCACTTTGGGGG
negCtrl_sgrna224	CAAGTACCAGCTAGGAAAGG
negCtrl_sgrna225	CTTGCTTTCATGTTTAGTAA
negCtrl_sgrna226	TGACAAGCTCCCCAAATTGG
negCtrl_sgrna227	TTGAACAGGTGTAAAATTGG
negCtrl_sgrna228	ATTGGACCAACACTGAGACC
negCtrl_sgrna229	ACTTGACCCTCTTTAGGCCC
negCtrl_sgrna230	CACGAATGACAGAGAAGAGG
negCtrl_sgrna231	ATGCCTACAAGTTTCCAGGA
negCtrl_sgrna232	CCAACCCCTAGACAGAGCAT
negCtrl_sgrna233	CTGACAGGACCTGTAACCTC
negCtrl_sgrna234	AACTTTCACTGCTAAAGCCA
negCtrl_sgrna235	GCCAGAGTTTAGCCAGCCAG
negCtrl_sgrna236	CAGGTGGCTGCCCAAAGCAC
negCtrl_sgrna237	TAAGGACCTGCATTTGAGGA
negCtrl_sgrna238	ATTGTATACAAACAGGGAGG
negCtrl_sgrna239	AGATCATGTAGGCCTCAAGG
negCtrl_sgrna240	TTGTACACATCTGTAAAAGG
negCtrl_sgrna241	TTGCAGCCTGATTTCCAGGG
negCtrl_sgrna242	TACTTGTGGAATGGGACCAG
negCtrl_sgrna243	CTCTCATCTCACCCAGCCAG
negCtrl_sgrna244	CTAGGAGATGAACCAACAAT
negCtrl_sgrna245	GACATGGTCTCCCAAAAGGC
negCtrl_sgrna246	CCAAAGCACAGGCCCTCCCT
negCtrl_sgrna247	AGGAGGAACCCGGCCAGCAT
negCtrl_sgrna248	TAGTCCCACAAGACTATCTG
negCtrl_sgrna249	AAGTGCCTGTCAGTCTTAGG
negCtrl_sgrna250	ACAACGTACAGCACAAGTCA
negCtrl_sgrna251	ACTGAGAATAGGCCCAAATG
negCtrl_sgrna252	GAAATTATGTGTACCAGTGC
negCtrl_sgrna253	CCTGAAGAGTGAGTTCACCA
negCtrl_sgrna254	ACAGTAAGAAGCCTTCCACC
negCtrl_sgrna255	AAGCAGTAATCAATACCATG
negCtrl_sgrna256	TGCTTTACGTGGGTCACAGA
negCtrl_sgrna257	TCTATAATAATACTATCCAG
negCtrl_sgrna258	TTACAGGGCCAGTACGCAGA
negCtrl_sgrna259	GGATTTAGCCACATCCATAG
negCtrl_sgrna260	CTCAGCGATGGCACAGTCGA
negCtrl_sgrna261	GACAAGCTCCCCAAATTGGG
negCtrl_sgrna262	CCAGCTAGGCAGGAATAACA
negCtrl_sgrna263	TGCAGGACAGACCAAGAGAG
negCtrl_sgrna264	AGCAAAGGATGACGCGACAG
negCtrl_sgrna265	GACCTCCATCGCGCACTCCG
negCtrl_sgrna266	GTACTGTGCTAGCTAGGGTG
negCtrl_sgrna267	GGCTCAAGAAATATCACGGC
negCtrl_sgrna268	TGTTCTGAGACCATTCTCAG
negCtrl_sgrna269	TTTGAACAACAATCAGCCTA
negCtrl_sgrna270	GAGAACGAAACCACAGGCCT
negCtrl_sgrna271	CTCAGGACAAAGATTTACCA
negCtrl_sgrna272	TTCTGACACTACCTACACTG
negCtrl_sgrna273	AAATTTGGGAAATATGCCCC
negCtrl_sgrna274	CAGCAAAGTGCTCTATAGGT
negCtrl_sgrna275	GGAACCACTGAGTCGAGAGA
negCtrl_sgrna276	TGAGGAGAAACTTCTATAAG
negCtrl_sgrna277	TGAATTAAAAATCCACCCAG
negCtrl_sgrna278	TCATGTGCTAGGCCTACCTT
negCtrl_sgrna279	AGAGGGTCAAGTCAGAGTGC
negCtrl_sgrna280	GCAATACCATGCCAGGTGGA
negCtrl_sgrna281	ATAGGTTCTAGAATCCTGGG
negCtrl_sgrna282	CCGGGTACGAGTCGTGACGC
negCtrl_sgrna283	CAAGGCAGATTATTGGACAA
negCtrl_sgrna284	AGAACAGAAAACTTGGGGAG
negCtrl_sgrna285	GAAGGACCTGGGCCTAAAGA
negCtrl_sgrna286	AAGCACAGGCCCTCCCTGGG
negCtrl_sgrna287	AGAAGAGGCGGCCACAGAGC
negCtrl_sgrna288	AGGGGCAAGTCTAAGAAAAG
negCtrl_sgrna289	CAAACAAACTAAGTGAAAGG
negCtrl_sgrna290	GGTAGGCCTAGCACATGATC
negCtrl_sgrna291	ATCCATGTCCCAATTTGATG
negCtrl_sgrna292	CAGGTGAAATCAATGTAACA
negCtrl_sgrna293	GTCCTGCTTGAACATTGCCA
negCtrl_sgrna294	TTCAACCATCTGGAGAAAGA
negCtrl_sgrna295	ACACTGGGAACTCATTCCCA
negCtrl_sgrna296	ATAAAAGAACTGCAGTGTTG
negCtrl_sgrna297	GAGTTCATGGAGACAAGAGC
negCtrl_sgrna298	GCTTATAAGGAACTTGAAAG
negCtrl_sgrna299	TATGCAGATGGTTTAAAGAC
negCtrl_sgrna300	CTGTAGTAAGGATCTCAAGC
negCtrl_sgrna301	TAATGGTGAAAGAAAAAGTG
negCtrl_sgrna302	GAACCACTGAGTCGAGAGAG
negCtrl_sgrna303	AAGCATGTATTGCTTTACGT
negCtrl_sgrna304	TTGGGGCTCAAGAAATATCA
negCtrl_sgrna305	CGACTTGAGTTGCCTCAAGA
negCtrl_sgrna306	GATCAACAAAAAGTGTACTA
negCtrl_sgrna307	TCAGGGCCATAGGAGAAAGC
negCtrl_sgrna308	CATGTGGAAGCTCCTCCTTG
negCtrl_sgrna309	CCAATACTAACTCCACTGGG
negCtrl_sgrna310	GAACCCGGCCAGCATAGGCA
negCtrl_sgrna311	AGTCCATCCGCCGGCCAGCG
negCtrl_sgrna312	TAAACCATCTGCATATACAC
negCtrl_sgrna313	CAAACACATGGATCTGAGGG
negCtrl_sgrna314	TGATAAGGCTGCAGAAGGAG
negCtrl_sgrna315	TGAACAGGTGTAAAATTGGA
negCtrl_sgrna316	GCCTTCAATGTAAGTCCCAG
negCtrl_sgrna317	CTAATGAGCCACTATGGATG
negCtrl_sgrna318	CACATTGGCACCATAGTCAG
negCtrl_sgrna319	TTCTGAGGAAACCTGTGCAC
negCtrl_sgrna320	TATGTTCAGCAATCACATGC
negCtrl_sgrna321	TTTCCAGGGTTGGGGAAAAG
negCtrl_sgrna322	GGGCAAATAAGGAAAATGGG
negCtrl_sgrna323	AGAGAGGACAACCCAGGAGA
negCtrl_sgrna324	CTAGGGACAGAGGTGACCAC
negCtrl_sgrna325	CTGTCAGGCAGCCTTCCAGG
negCtrl_sgrna326	ACCAGTGCAGGTGCCTGTGG
negCtrl_sgrna327	TGAACCAACAATAGGTGAAG
negCtrl_sgrna328	AGGAAGCTGATGCCCCAAGG
negCtrl_sgrna329	GGAGGAGAGACCCACCTGGA
negCtrl_sgrna330	GGACCAACACTGAGACCAGG
negCtrl_sgrna331	ACTTCTACCTCACCAAGACA
negCtrl_sgrna332	AGAGACCCAGGGCCAGCGAA
negCtrl_sgrna333	CGCCTCCTCGCCGCCCCCGC
negCtrl_sgrna334	AACAGGGTGATAAAGAACAA
negCtrl_sgrna335	ACCACAAATGAACAGTGCCA
negCtrl_sgrna336	AGCCATGGCAATGTTCAAGC
negCtrl_sgrna337	CACCAAGGTATCGCAGCGGT
negCtrl_sgrna338	TAAAGGCTAACCTGGTGTGT
negCtrl_sgrna339	TGAACATATTCTTGAGATGG
negCtrl_sgrna340	CCTAATGGTGAAAGAAAAAG
negCtrl_sgrna341	TAAGAGTCCTAGGTTTGAAC
negCtrl_sgrna342	CGTTCTGACACTACCTACAC
negCtrl_sgrna343	AGCTCCCCAAATTGGGGGGG
negCtrl_sgrna344	TCTGTTCTAAAGTGAGGAAG
negCtrl_sgrna345	TTGAGGCCTACATGATCTGC
negCtrl_sgrna346	TCTTGGTGAGGTAGAAGTTG
negCtrl_sgrna347	CTTTCCATAAAGCTCAAACA
negCtrl_sgrna348	ATTTGTGGTGTGAACCAAAG
negCtrl_sgrna349	AGTCTATGAGCTATCTGGTG
negCtrl_sgrna350	GATACATCAGGTAATATTGG
negCtrl_sgrna351	TAGTGCCCTGCTGTATGTAA
negCtrl_sgrna352	AGTTGGGTCTATGGTTGGCA
negCtrl_sgrna353	AGATACATCAGGTAATATTG
negCtrl_sgrna354	AGAGTGGGTACTTAGAGCTC
negCtrl_sgrna355	AGGCCCAGGAACTAGAAGAG
negCtrl_sgrna356	GAGGTTACAGGTCCTGTCAG
negCtrl_sgrna357	GATAAGGCTGCAGAAGGAGC
negCtrl_sgrna358	GAGACCACATGGCAGGAAGG
negCtrl_sgrna359	TCCCCCATCAAATTGGGACA
negCtrl_sgrna360	CCTGAGTACTGTGCTAGCTA
negCtrl_sgrna361	AAAACTGGTACTGAGCACAC
negCtrl_sgrna362	TGGTTGCCTAAATAAAGTCT
negCtrl_sgrna363	TTATTGCTTGTGATCCGCCT
negCtrl_sgrna364	GCTCTGTTTCCCATCTCCAC
negCtrl_sgrna365	AAACTCCCTGGACTGAGAAT
negCtrl_sgrna366	CTGACAGGCACTTTGGGGGT
negCtrl_sgrna367	TCAGTTACTGGTGGGAACAG
negCtrl_sgrna368	GTGACTTGTGCTGTACGTTG
negCtrl_sgrna369	ACCTTGGTTTGAGGTAAAAG
negCtrl_sgrna370	TGTTCAAGCAGGACCAAATG
negCtrl_sgrna371	ACCATCTGGAGAAAGAGGGA
negCtrl_sgrna372	GTGACAAGCTCCCCAAATTG
negCtrl_sgrna373	AACAACAATCAGCCTAAGGT
negCtrl_sgrna374	CAGTATAATAAATGAAAATG
negCtrl_sgrna375	TTTGAGAACAGAATCCACAT
negCtrl_sgrna376	GGTACACCGGCAGATCATGT
negCtrl_sgrna377	AGGACCTGTAACCTCAGGCC
negCtrl_sgrna378	GAAGGGACGCCTGCTGCCTG
negCtrl_sgrna379	CTACAGTGAGTTCCCAGCCA
negCtrl_sgrna380	AAAATTAAGGATCAAGGCAA
negCtrl_sgrna381	TCAGCAATCACATGCAGGGA
negCtrl_sgrna382	TCCCACCAGTAACTGAACTA
negCtrl_sgrna383	ACTTTAGAACAGAAAACTTG
negCtrl_sgrna384	AAGGCAGACCCAGAGACCCA
negCtrl_sgrna385	CCTTCTGCAGCCTTATCAAA
negCtrl_sgrna386	TAAAATAGTTATGAGGAGTG
negCtrl_sgrna387	TAATAATACTATCCAGGGGC
negCtrl_sgrna388	CTAATGGTGAAAGAAAAAGT
negCtrl_sgrna389	GCGATGCTGCAAAAAATGCA
negCtrl_sgrna390	CCCAAGCTACATCGCAGCCC
negCtrl_sgrna391	ATATCCAACTTAGCCAGGCG
negCtrl_sgrna392	AGATGCTGAGACCCTGAGAG
negCtrl_sgrna393	TGAGGATCCCGCCTGCTCTG
negCtrl_sgrna394	GCAAGAAGAGAGGACAACCC
negCtrl_sgrna395	AAAGAGGGAAGGAAGCTACA
negCtrl_sgrna396	CTCCCCGGAGTGCGCGATGG
negCtrl_sgrna397	ACAGAGGCTGTTGGTACTAG
negCtrl_sgrna398	GAGACACAGTTGTGGGCCAG
negCtrl_sgrna399	GGCTCAGCACGCCCCTCTTG
negCtrl_sgrna400	TGGTGAACCAAGTACAAACC
negCtrl_sgrna401	TGTGGTATCTTTAGAACCAA
negCtrl_sgrna402	CCCAGACATGGTCTCCCAAA
negCtrl_sgrna403	CCTGCATTTGAGGATGGCCT
negCtrl_sgrna404	TTTGGGCCTATTCTCAGTCC
negCtrl_sgrna405	ATACTAGCAGATTAAGGGTC
negCtrl_sgrna406	TACGAGTCGTGACGCTGGAA
negCtrl_sgrna407	ACAAAATATCCAACTTAGCC
negCtrl_sgrna408	ACATCGCAGCCCAGGACGGA
negCtrl_sgrna409	CAACGTACAGCACAAGTCAC
negCtrl_sgrna410	GGAGAACGAAACCACAGGCC
negCtrl_sgrna411	TGATGACACTGGCTAGATGC
negCtrl_sgrna412	CACAAGAGTAGTTACTTGGC
negCtrl_sgrna413	TAAGGAACTGATAAGTAATG
negCtrl_sgrna414	GACCAACACTGAGACCAGGA
negCtrl_sgrna415	AGAAGCCAGGATGAAAAAAG
negCtrl_sgrna416	CCCGTAGTTCAGTTACTGGT
negCtrl_sgrna417	CACTGTTAGTGAGCATTGAG
negCtrl_sgrna418	CTCCAGCAGATGCAGAGGAG
negCtrl_sgrna419	GACTCTCGGGCACAGAGCAC
negCtrl_sgrna420	CTCAGTGGCTCAACAACACT
negCtrl_sgrna421	CATGATCTGCCGGTGTACCC
negCtrl_sgrna422	ACCAGAGCTTCTAGGGACAG
negCtrl_sgrna423	TGTGTGCTCAGCAAGTCCTA
negCtrl_sgrna424	TCTTGGACTGGCTTGACTCA
negCtrl_sgrna425	TGTCAGGCAGCCTTCCAGGT
negCtrl_sgrna426	GCCCCTGGGACTTACATTGA
negCtrl_sgrna427	GGTGTGAAAAGCAATGCTAA
negCtrl_sgrna428	AAGAGTCCTAGGTTTGAACA
negCtrl_sgrna429	ACTTAATAGAATTAAAGCTA
negCtrl_sgrna430	CGACAAAACCGAAAATCTGT
negCtrl_sgrna431	TTGGGGCCAGCTTTCTCCTA
negCtrl_sgrna432	ACAGACCAAGAGAGAGGCAG
negCtrl_sgrna433	GCTGAAGTCTTTCCTGACCC
negCtrl_sgrna434	AAGTCACGGGAAGAAGAGGA
negCtrl_sgrna435	TGGATTCTGTTCTCAAAGGA
negCtrl_sgrna436	AGAACAAGGTAGTATAAAGC
negCtrl_sgrna437	CCAGTACGCAGAGGGAGCTT
negCtrl_sgrna438	AAGACTGACAGGCACTTTGG
negCtrl_sgrna439	AGCTACATCGCAGCCCAGGA
negCtrl_sgrna440	TAACTACTCCATTTCTCTGA
negCtrl_sgrna441	CAGCTAGGAAAGGAGGAACC
negCtrl_sgrna442	TGGAAAGTTAAGCTTTAGGT
negCtrl_sgrna443	AAAGGCAGACCCAGAGACCC
negCtrl_sgrna444	ACTTAGAGCTCAGGAAACCA
negCtrl_sgrna445	TTAAAACACTACAAATATAG
negCtrl_sgrna446	GTTGGAAACTAAACAAATGT
negCtrl_sgrna447	TAAATGGAGAAAAAGGAGAG
negCtrl_sgrna448	TCACACCCTTCGCTGGCCCT
negCtrl_sgrna449	GGCCTTCAATGTAAGTCCCA
negCtrl_sgrna450	TGGATCCCAGGCTGCTCTAG
negCtrl_sgrna451	TGCCTGACAGGCCAGGCCTG
negCtrl_sgrna452	CCCAGGCCATCCTCAAATGC
negCtrl_sgrna453	AACACTGGGAACTCATTCCC
negCtrl_sgrna454	GAAAATGTCCCAGACAACAC
negCtrl_sgrna455	CTGTTCTAAAGTGAGGAAGC
negCtrl_sgrna456	CCGACAAAACCGAAAATCTG
negCtrl_sgrna457	CTTCAAAGAAGTGACACTGA
negCtrl_sgrna458	GGCAGGAAGCTGATGCCCCA
negCtrl_sgrna459	AAGAAGAGGAAGGCACAAAC
negCtrl_sgrna460	CTGTCAGTCTTAGGGGGTAG
negCtrl_sgrna461	AGAGACACAGTTGTGGGCCA
negCtrl_sgrna462	TCAGCATCTTTAAACAGTGC
negCtrl_sgrna463	GAAAGGTGGCAATGGATCCC
negCtrl_sgrna464	TCATATGATTTCATATATCA
negCtrl_sgrna465	GAAGTGACACTGAAGGACCT
negCtrl_sgrna466	GCCCCAATCCCTGATGACAC
negCtrl_sgrna467	AAAAGGAGAGAGGCATTCAT
negCtrl_sgrna468	GAACTTTCACTGCTAAAGCC
negCtrl_sgrna469	CCTGTTTGTATACAATATGT
negCtrl_sgrna470	CTCTCCTCTGCATCTGCTGG
negCtrl_sgrna471	CTGGGACTGAAATTAGCTCT
negCtrl_sgrna472	TTTCATGAGGGCTCAGGAGT
negCtrl_sgrna473	AAGATGCTGAGACCCTGAGA
negCtrl_sgrna474	ACACATGGATCTGAGGGAGG
negCtrl_sgrna475	CTCTATAATAATACTATCCA
negCtrl_sgrna476	ACCTCCCAGAGACACAGTTG
negCtrl_sgrna477	GAAACCAGGGGCTTGGAAAG
negCtrl_sgrna478	ATGTGGTATCTTTAGAACCA
negCtrl_sgrna479	ATGCTCAGATGACCCAAACA
negCtrl_sgrna480	ATAACCAATACTAACTCCAC
negCtrl_sgrna481	GAAGGCAGGCAGGAAGAACT
negCtrl_sgrna482	CACCAGCTTCTAGCCTCCAC
negCtrl_sgrna483	GTAGCAAACAAGAGACCACA
negCtrl_sgrna484	ACCCAAGCAACAACACAAGA
negCtrl_sgrna485	ACCACTGGCTGGCTAAACTC
negCtrl_sgrna486	AACTAAGTGAAAGGTGGCAA
negCtrl_sgrna487	AACAGAACAACCAGCTAGGC
negCtrl_sgrna488	TAAGCATGCTCTAACAGGCC
negCtrl_sgrna489	CCTACATATTGTATACAAAC
negCtrl_sgrna490	GAGCAGACACACCCCAGTGT
negCtrl_sgrna491	TCCAATGTCAGTCTTCTGGT
negCtrl_sgrna492	TTGTATATCTCAAATAATGC
negCtrl_sgrna493	AAAAGAGACAAAGAACAGAC
negCtrl_sgrna494	TCTAGCACCACCCAAGTCCC
negCtrl_sgrna495	GTCCAATGTCAGTCTTCTGG
negCtrl_sgrna496	GTAACTACTCCATTTCTCTG
negCtrl_sgrna497	TGTGCTCTGAATGGAAGTCA
negCtrl_sgrna498	TGTTCTAAAGTGAGGAAGCG
negCtrl_sgrna499	TCTTTCCTGACCCAGGCCTG
negCtrl_sgrna500	CACTGGAAAAAAATAATGTG
