# Supplementary material for: DENR controls JAK2 translation to induce PD-L1 expression for tumor immune evasion
Source: Nat Commun. 2022 Apr 19;13:2059. doi: 10.1038/s41467-022-29754-y (PMC9018773; doi:10.1038/s41467-022-29754-y)
Supplement: Supplementary file 6 — Source Data [file 41467_2022_29754_MOESM6_ESM.xlsx]

## Sheet: Figure 1
Fig. 1c
	Log2FC	none enriched	PD-L1 high enriched	PD-L1 low enriched	negCtrls	Atp5sl	Ndufa10	Kat7
negCtrl1	0.12726				0.87271
negCtrl10	-0.06436				0.93449
negCtrl11	-0.35917				0.035649
negCtrl12	-0.28362				0.57706					Fig. 1d
negCtrl13	-0.14271				0.73313
negCtrl14	-0.08505				0.77
negCtrl15	-0.11216				0.7474
negCtrl16	-0.22529				0.59677
negCtrl17	-0.08126				0.67727
negCtrl18	-0.11696				0.74882
negCtrl19	-0.20475				0.4291
negCtrl2	-0.07607				0.229
negCtrl20	-0.34375				0.040659
negCtrl21	-0.20998				0.20181
negCtrl22	-0.23438				0.61679
negCtrl23	-0.16201				0.6867
negCtrl24	0.00973				0.62106
negCtrl25	-0.1776				0.58238
negCtrl26	-0.0629				0.65864
negCtrl27	-0.19057				0.40631
negCtrl28	-0.15198				0.23032
negCtrl29	-0.42809				0.051624
negCtrl3	-0.25241				0.33553					Fig. 1e
negCtrl30	-0.28282				0.1582						Control	DENR KO1	DENR KO2	DENR KO3	PD-L1 KO
negCtrl31	-0.03388				0.46454					MFI of PD-L1	9658	2298	2894	2592	1675
negCtrl32	-0.15474				0.29025						9629	2323	2878	2600	1682
negCtrl33	0.02133				0.85547						9481	2341	2793	2569	1728
negCtrl34	0.08401				0.53461
negCtrl35	-0.10521				0.55755
negCtrl36	0.07752				0.34985
negCtrl37	0.04304				0.75872
negCtrl38	-0.3574				0.30869
negCtrl39	-0.08204				0.82467
negCtrl4	-0.25997				0.7572
negCtrl40	-0.48453				0.088191
negCtrl41	-0.02079				0.87319
negCtrl42	-0.31796				0.31449
negCtrl43	-0.33497				0.74397
negCtrl44	-0.33233				0.087911
negCtrl45	-0.04654				0.67925
negCtrl46	-0.08364				0.26109
negCtrl47	0.15214				0.20042
negCtrl48	-0.384				0.32277
negCtrl49	-0.26544				0.44014
negCtrl5	-0.56127				0.075562
negCtrl50	0.1013				0.60793
negCtrl6	0.10038				0.52251
negCtrl7	0.13194				0.6968
negCtrl8	-0.39949				0.19171
negCtrl9	-0.17189				0.46998
RPL9	6.1612		0.017665
RAN	5.2837		0.013458
RPS6	5.0819		0.007943
HIST1H2BC	4.7279		0.008882
RPS26	4.0657		0.026729
RPS5	3.3274		0.002142
RPS16	2.3116		0.004864
MAK16	1.5696		0.019478
RPL10	1.4944		0.015686
TXN1	1.1592		0.00553
RPS4X	1.1395		0.011194
RPL12	1.1355		0.028624
DNMT1	1.0814		0.004175
TNPO3	1.0268		0.016566
Zc3h13	-1.0068			8.91e-06
Kat7	-1.0558							2.97e-06
1110037F02rik	-1.0562			2.97e-06
Denr	-1.1461			2.97e-06
Mbd3	-1.1835			2.97e-06
Brd9	-1.3144			2.97e-06
Tpi1	-1.4446			2.97e-06
Brd2	-1.4619			2.97e-06
CSE1L	-1.4931			2.97e-06
Smarcd1	-1.6441			2.97e-06
Jak2	-3.0565			2.97e-06
Jak1	-3.4201			2.97e-06
Stat1	-3.4593			2.97e-06
0610030E20RIK	-0.27948	0.072371
1110004F10RIK	0.00725	0.84759
1110008L16RIK	-0.31623	0.14339
1700009N14RIK	-0.0471	0.43029
1700037H04RIK	-0.27918	0.046227
1810009A15RIK	-0.05256	0.96807
2210010C04RIK	-0.02925	0.9877
2210016L21RIK	-0.33385	0.55533
2310033P09RIK	-0.11253	0.064151
2410004B18RIK	-0.10798	0.62277
2410015M20RIK	0.05443	0.78458
2810417H13RIK	0.04008	0.87458
A230050P20RIK	-0.09489	0.80163
A830080D01RIK	-0.02062	0.97264
AATF	0.40877	0.007806
ABCB7	5.9381	1
ABCE1	0.51527	0.19904
ABCF1	0.34576	0.72014
ABCF2	-0.07278	0.83775
ABHD12	-0.074	0.12766
ACAA1A	-0.24206	0.16031
ACAD9	-0.6139	0.025599
ACADL	-0.21295	0.64779
ACADM	-0.28504	0.42958
ACADS	-0.14172	0.39684
ACAN	-0.04785	0.75541
ACLY	-0.0319	0.86819
ACO1	-0.18262	0.69937
ACO2	0.34062	0.14083
ACOT9	-0.25866	0.67585
ACOX1	0.17879	0.83162
ACSL3	-0.29193	0.26569
ACTG1	-0.29175	0.57836
ACTL6A	0.63288	0.97926
ACTN1	-0.13824	0.70631
ACTN3	-0.21041	0.30551
ACTN4	-0.2261	0.77501
ACTR3	0.45527	0.8161
ACTR5	-0.32594	0.045158
ACTR8	0.12232	0.96495
ADD1	-0.07779	0.30854
ADD3	-0.25102	0.23876
ADGRV1	0.11005	0.5932
ADNP	-0.11759	0.25962
ADNP2	-0.11738	0.56761
AEBP2	-0.07163	0.84672
AEN	0.39148	0.86642
AFG3L1	-0.0745	0.49978
AFG3L2	0.50263	0.68287
AGAP1	-0.07905	0.77488
AHCTF1	-0.43498	0.008727
AHCYL2	-0.09838	0.32496
AHDC1	-0.24516	0.28429
AHNAK2	-0.25998	0.36665
AI837181	-0.10282	0.19334
AIM2	-0.34484	0.20764
AIMP1	-0.185	0.4832
AK4	0.02201	0.93333
ALDH2	-0.33832	0.19856
ALDH6A1	-0.23864	0.44454
ALDOA	0.84979	0.16048
ALG13	0.99812	0.018521
AMMECR1	-0.13246	0.64559
AMN	0.04956	0.38858
AMT	-0.08986	0.47415
ANAPC1	0.78283	0.11472
ANKHD1	-0.27482	0.17543
ANKZF1	-0.07435	0.52489
ANLN	0.04311	0.59615
ANP32B	-0.61457	0.001192
ANP32E	-0.09276	0.22609
ANXA1	-0.17021	0.70871
ANXA11	-0.08582	0.79667
ANXA2	-0.33062	0.01161
ANXA6	-0.06366	0.23201
ANXA7	-0.43918	0.35857
AP1B1	0.28564	0.77028
AP2A1	-0.75282	3.86e-05
AP2A2	-0.37618	0.024131
AP2M1	0.28497	0.85303
APEX1	0.26314	0.99271
API5	-0.12909	0.13604
APOBEC3	-0.09982	0.37421
APOL8	0.01908	0.78235
ARCN1	0.23353	0.97328
ARF5	-0.11391	0.80495
ARFGEF1	-0.25188	0.57325
ARGLU1	0.42332	0.91012
ARHGDIA	-0.00748	0.72502
ARHGDIB	-0.08222	0.86375
ARHGEF1	0.10992	0.35275
ARHGEF12	-0.33315	0.56268
ARID4A	-0.06058	0.75931
ARID4B	-0.19105	0.072353
ARID5B	-0.2692	0.34568
ARMCX2	-0.41226	0.45119
ARPC1B	-0.12856	0.65679
ARPC3	0.34633	0.99051
ARPC4	0.45359	0.9661
ARPP19	0.10925	0.89472
ATAD2B	-0.04698	0.80611
ATF1	-0.0201	0.88581
ATF2	-0.22056	0.29642
ATIC	5.5907	0.28692
ATOX1	-0.25784	0.27597
ATP13A1	-0.28426	0.5849
ATP1A1	0.49805	0.96559
ATP1B1	-0.41325	0.73292
ATP2A2	1.3436	0.24977
ATP5A1	1.3787	0.99786
ATP5B	1.8478	0.97327
ATP5C1	0.72071	0.99479
ATP5F1	0.20424	0.037527
ATP5J2	0.26887	0.97088
ATP5K	0.72258	0.38882
ATP5O	0.43825	0.93202
Atp5sl	-0.72243					0.000817
ATP6V0A1	0.1092	0.71418
ATP6V1A	0.20195	0.70707
ATRX	-0.08799	0.35576
ATXN2	-0.03009	0.80823
ATXN2L	-0.1599	0.44779
B230219D22RIK	-0.2813	0.28676
BACH2	-0.21899	0.29445
BAG3	-0.003	0.33753
BAG6	0.12383	0.88628
BATF	-0.34352	0.037467
BAZ2A	0.03782	0.47071
BC005624	-0.16477	0.78942
BCL11B	-0.20277	0.81023
BCL6	1.3007	1
BCLAF1	-0.17927	0.36944
BIN1	-0.28821	0.19972
BLVRB	-0.10852	0.85545
BMS1	0.31957	0.98958
BOLA1	-0.09995	0.6963
BOP1	1.0546	0.99111
BPTF	0.93595	0.9646
BRD1	0.1994	0.78024
BRD3	-0.22419	0.63869
BRD7	0.20182	0.70254
BRIX1	0.52847	0.77725
BRPF3	-0.04773	0.73251
BSG	-0.274	0.008775
BTF3	0.02349	0.69281
BTF3L4	-0.10669	0.81919
BTRC	-0.0826	0.82491
BYSL	4.4893	0.25464
BZW1	-0.01951	0.72628
BZW2	-0.00295	0.92642
C2CD5	-0.32786	0.066327
CABIN1	-0.23421	0.73615
CACTIN	-0.10034	0.54894
CADM1	-0.37268	0.11785
CALD1	-0.08291	0.90648
CALM1	-0.01403	0.57915
CALR	0.09766	0.95849
CANX	0.0838	0.96811
CAPG	0.09293	0.75622
CAPN5	-0.10039	0.71117
CAPRIN1	-0.12477	0.73005
CAPRIN2	-0.25443	0.8588
CAPZB	0.60003	0.072252
CAR2	-0.24078	0.74336
CARS	1.6313	0.99841
CASP8	-0.08828	0.54163
CBX1	-0.10017	0.33969
CBX3	-0.36744	0.19412
CBX5	-0.0367	0.37867
CCDC115	0.2055	0.9915
CCDC12	0.09583	0.50226
CCDC124	0.00347	0.76277
CCDC137	0.30516	0.88822
CCDC43	0.02969	0.82535
CCDC47	0.39518	0.99985
CCDC50	-0.02545	0.6544
CCDC59	0.78826	0.91392
CCDC84	1.6461	0.90052
CCDC9	-0.35949	0.12734
CCL11	-0.22012	0.53117
CCL2	-0.12959	0.91508
CCL3	0.01991	0.33532
CCL4	0.07272	0.56968
CCL5	-0.00709	0.7924
CCL8	-0.23626	0.31864
CCL9	-0.20113	0.88857
CCNA2	0.79115	0.98111
CCNL1	-0.02869	0.88911
CCR1	0.05917	0.816
CCR2	0.23135	0.92377
CCR3	-0.04138	0.39522
CCR4	-0.12668	0.49919
CCR5	-0.1308	0.51555
CCR6	-0.20014	0.62353
CCR7	-0.03597	0.51072
CCR8	-0.11834	0.94989
CCT2	1.0286	0.12266
CCT3	3.2598	0.20175
CCT4	2.4049	0.80311
CCT5	6.3803	0.19508
CCT6A	0.83881	0.020536
CD14	-0.20268	0.47579
CD247	0.01001	0.72064
CD28	-0.01821	0.27994
CD2BP2	0.14914	0.51402
CD3D	-0.00312	0.45371
CD3E	-0.37435	0.26453
CD3G	-0.2623	0.32987
CD4	-0.15574	0.21369
CD40LG	-0.2582	0.38329
CD8A	-0.27563	0.12176
CDC42EP4	-0.03206	0.8335
CDC6	0.41902	0.87881
CDCA2	-0.44118	0.038626
CDK11B	-0.09173	0.89825
CDK12	-0.06543	0.88044
CDKN2AIPNL	0.11809	0.75889
CDV3	-0.14365	0.58345
CEBPB	0.93437	0.99974
CEBPZ	0.4852	0.86687
CELF5	-0.03615	0.18804
CENPE	0.54931	0.67384
CENPF	-0.03478	0.70332
CEP152	0.02661	0.67668
CEP192	0.26393	0.98875
CFDP1	0.04022	0.35057
CFL1	7.2139	0.9998
CGGBP1	0.04368	0.85257
CHAMP1	-0.16618	0.64162
CHCHD3	-0.18586	0.40373
CHD4	-0.98603	0.000116
CHD7	-0.36443	0.13918
CHD8	0.37255	0.7971
CHERP	0.39431	0.97677
CHGA	-0.17307	0.80376
CHMP4B	1.0238	0.74266
CHORDC1	0.94437	0.84681
CHTOP	-0.07248	0.41243
CIRH1A	1.5218	0.68253
CISD1	-0.1934	0.92939
CISD2	-0.04494	0.82982
CKAP4	-0.15124	0.73752
CKAP5	0.60356	0.16897
CKMT1	0.07302	0.65736
CLASP1	-0.10227	0.52269
CLASP2	-0.13614	0.7539
CLIC1	-0.40899	0.26861
CLPX	-0.16138	0.16178
CLTB	0.28884	0.55856
CLTC	1.1209	0.99998
CMAS	0.19517	0.74533
CMSS1	-0.07581	0.066891
CNBP	-0.06324	0.078308
CNDP2	-0.21689	0.097557
CNN1	-0.27604	0.073161
CNN3	-0.06388	0.4313
CNOT2	0.29012	0.43322
CNOT3	0.82585	0.94845
COBL	-0.06522	0.1629
COPA	0.15856	0.69266
COPS2	0.1845	0.97738
CORO1B	-0.12207	0.91126
COX4I1	0.06774	0.091471
COX6B1	-0.32736	0.20073
CPT2	-0.07794	0.82002
CREB1	0.1419	0.92864
CREBRF	-0.24393	0.70839
CRIP2	0.16346	0.84887
CRYAB	-0.06517	0.80207
CS	-0.29331	0.055172
CSDE1	0.73031	0.99999
CSF2	-0.3093	0.41694
CSNK1A1	0.79338	0.52221
CSNK1E	-0.17545	0.41669
CSNK2A1	0.05843	0.52812
CSNK2A2	-0.11334	0.84074
CSNK2B	0.92946	0.99994
CSRP1	-0.21568	0.33194
CSRP2	-0.12337	0.57398
CSTB	-0.28161	0.22762
CTCF	0.10443	0.94449
CTLA4	-0.21546	0.31359
CTNNA1	-0.22472	0.43477
CTNNB1	-0.08194	0.83072
CTNNBL1	0.11184	0.9318
CTNND1	0.14633	0.75194
CTR9	0.37105	0.99133
CTSD	-0.08857	0.76341
CTSK	0.00927	0.54151
CTTN	-0.00127	0.62325
CUL4B	-0.81	0.000312
CWF19L2	0.09141	0.85768
CXCL10	-0.1522	0.29986
CXCR1	-0.21556	0.77255
CXCR2	0.11983	0.93384
CXCR3	-0.52488	0.001501
CXCR4	-0.13919	0.10693
CXXC5	-0.30367	0.066642
CYB5B	-0.10419	0.63954
CYB5R3	-0.22383	0.33224
CYC1	0.19359	0.57368
CYCS	0.53343	0.99124
CYTH2	-0.39203	0.035797
D5ERTD579E	-0.11564	0.83547
DAP3	-0.17886	0.12786
DARS	0.48882	0.040469
DCAF13	0.13916	0.8811
DCAF7	0.6923	0.99856
DCAKD	-0.21364	0.5247
DDB1	0.10579	0.4251
DECR1	-0.135	0.73924
DEK	-0.28139	0.46492
DERL2	-0.60519	3.86e-05
DES	-0.22317	0.39857
DFFB	-0.14327	0.47946
DHCR24	0.07489	0.48846
DIDO1	0.16751	0.95365
DIEXF	0.33653	0.68728
DIMT1	0.65295	0.89178
DIS3L2	-0.09473	0.48865
DLD	0.17783	0.8946
DLG1	-0.11163	0.71289
DNAJA1	0.08415	0.67441
DNAJB1	-0.13187	0.3453
DNAJB12	-0.08411	0.92245
DNAJC1	-0.15793	0.38933
DNAJC13	0.36435	0.93662
DNAJC2	1.4254	1
DNAJC8	-0.06732	0.12672
DNAJC9	1.843	0.23255
DNM2	-0.05527	0.21207
DNMT3A	-0.07249	0.56514
DNMT3L	-0.11609	0.76001
DNTTIP2	0.77047	0.92808
DOCK7	-0.31479	0.19515
DPF2	0.52914	0.99849
DPYSL2	-0.07206	0.83634
DRG1	0.12648	0.24685
DRG2	-0.10848	0.60185
DSP	-0.3687	0.074379
DST	-0.18818	0.5876
DTD1	0.02611	0.4536
DUS3L	0.02131	0.47898
DUSP11	-0.15901	0.10163
DUT	1.7638	0.21029
DYNC1H1	0.65591	0.9492
DYNC1I2	0.29566	0.99476
DYNC1LI2	-0.11273	0.37758
E430025E21RIK	0.33675	0.98366
EBNA1BP2	0.72714	0.24408
ECHS1	-0.30078	0.55315
ECI1	0.35297	0.76628
EDC4	0.42337	0.99678
EDF1	0.50829	0.94015
EED	1.2558	0.99999
EEF1A1	0.39514	0.2204
EEF1A2	-0.10919	0.30226
EEF1B2	-0.18148	0.30078
EEF1D	-0.06911	0.69246
EEF1G	0.27538	0.16147
EEF2	0.99654	0.86006
EFHD2	-0.0859	0.38859
EHD1	-0.13019	0.10388
EHMT2	0.3929	0.97868
EIF1	0.43347	0.99463
EIF1A	-0.11675	0.66177
EIF1AD	1.1823	0.99706
EIF1AX	-0.1382	0.56591
EIF2A	0.05997	0.90842
EIF2B3	0.45946	0.53303
EIF2D	-0.15656	0.1945
EIF2S1	0.70417	0.91199
EIF2S2	0.38051	0.64057
EIF2S3X	5.7951	0.39106
EIF3A	0.14941	0.85265
EIF3C	0.15997	0.102
EIF3D	-0.06012	0.098407
EIF3H	0.78112	0.9729
EIF3I	0.31539	0.23869
EIF3J1	0.13098	0.81975
EIF3L	0.39178	0.99222
EIF4E2	0.52803	0.99815
EIF4ENIF1	0.17033	0.32448
EIF4G2	-0.20579	0.2207
EIF4G3	-0.34126	0.32691
EIF5	0.87425	0.45575
EIF5A	0.17207	0.22805
EIF5A2	-0.05214	0.46362
EIF5B	0.13581	0.99805
ELAC2	0.59352	0.092571
ELMSAN1	-0.47396	0.001102
ELP2	0.12244	0.92691
EMC1	0.68149	1
EMD	-0.26085	0.57555
EMG1	2.8375	0.9981
EMSY	-0.0448	0.86434
ENO1B	-0.44017	0.008876
ENOX1	-0.17865	0.10071
ENY2	0.1587	0.21916
EOMES	-0.193	0.82713
EP400	0.8645	0.58424
EPB41L2	-0.38754	0.049407
EPHB3	0.01536	0.24278
EPRS	0.88973	0.000348
EPS15L1	-0.09383	0.55388
ERCC2	0.70444	0.10746
ERGIC1	0.01195	0.47178
ERI1	0.06592	0.85183
ERMP1	-0.10049	0.62478
ERP29	-0.1027	0.34334
ESCO2	-0.22539	0.91662
ESF1	0.31849	0.56646
ESYT1	-0.2531	0.51771
ETFA	-0.25515	0.43741
ETFB	-0.53032	0.0562
ETL4	0.00192	0.62923
ETS1	-0.19488	0.39642
EXD2	0.00157	0.6585
EZH2	1.3558	1
EZR	0.05391	0.6771
FABP5	-0.09106	0.77977
FADD	-0.10013	0.029314
FADS2	-0.12575	0.58107
FAM103A1	0.14108	0.92559
FAM120A	-0.02133	0.82628
FAM120C	0.00585	0.45031
FAM133B	-0.47094	0.004995
FAM179B	-0.24507	0.29791
FAM193A	0.06536	0.92503
FAM195A	0.08863	0.29993
FAM206A	-0.24627	0.23337
FAM207A	0.13163	0.40702
FAM208A	0.0837	0.43266
FAM32A	0.27577	0.56001
FAM50A	0.92212	0.99912
FAM60A	0.3481	0.04549
FAM98A	-0.0343	0.51033
FARSB	0.73138	0.99744
FASN	-0.30565	0.41904
FASTKD2	-0.1323	0.45776
FBL	0.66541	0.56989
FBLL1	-0.00525	0.88071
FBN1	0.24707	0.97008
FBXO11	-0.38176	0.050893
FBXW11	0.48098	0.988
FECH	-0.22352	0.33031
FHL1	-0.25502	0.57238
FKBP15	-0.15103	0.32883
FKBP1A	-0.11807	0.46621
FKBP2	0.0304	0.44724
FKBP3	-0.31344	0.40234
FLNA	-0.10412	0.46002
FLNB	-0.00143	0.2314
FLNC	-0.13384	0.52104
FLOT2	0.02555	0.6234
FN1	-0.16432	0.39356
FNDC3B	-0.35897	0.83429
FOXK1	1.1383	1
FOXO1	-0.20326	0.16475
FOXO3	-0.60013	0.006933
FOXP3	-0.11788	0.17916
FOXP4	0.12283	0.62255
FTSJ3	0.32358	0.68079
FUBP3	-0.45591	0.43862
FYN	-0.07883	0.80406
FYTTD1	-0.10806	0.64634
GALNT1	-0.05897	0.57185
GANAB	0.6124	0.99283
GAPDH	-0.04448	0.83241
GAR1	0.06832	0.95019
GARS	0.02226	0.59997
GAS2	-0.20572	0.67113
GATA3	-0.14398	0.88754
GATAD2A	-0.61817	0.000152
GATAD2B	-0.17012	0.48003
GATM	-0.1104	0.8434
GCLM	0.86201	0.99758
GCN1L1	0.95165	0.99816
GDI2	-0.12926	0.94984
GEMIN4	0.76777	0.64224
GFI1	-0.0656	0.97656
GFM1	0.0595	0.040742
GIGYF1	-0.03747	0.84219
GIGYF2	0.6377	0.82171
GLG1	-0.21099	0.38518
GLTSCR2	-0.33381	0.11148
GLUD1	-0.38477	0.25183
GLYR1	-0.26224	0.62675
GM10439	-0.19535	0.7051
GM20425	-0.28797	0.27386
GM21992	0.03813	0.42286
GM2663	0.14953	0.87294
GM8994	-0.09255	0.61259
GNAI2	-0.07168	0.42685
GNE	0.17395	0.69612
GNL2	0.48771	0.975
GNL3	0.89243	0.48531
GNL3L	0.22593	0.94524
GOLPH3L	0.1883	0.45825
GOT2	-0.21473	0.4009
GPATCH4	-0.15095	0.32993
GPBP1	-0.18251	0.72189
GPHN	-0.17832	0.47685
GPI1	-0.07653	0.53911
GPS1	-0.13012	0.51201
GPX4	0.01833	0.94839
GRB2	-0.21406	0.43503
GRN	0.06909	0.66465
GRWD1	0.34574	0.96307
GTF2H4	-0.09374	0.032654
GTF2I	-0.06211	0.6144
GTF2IRD1	-0.01661	0.39329
GTF3C4	-0.31594	0.11013
GTPBP1	-0.02842	0.93081
GTPBP4	3.2626	0.99818
GUF1	-0.21289	0.58953
GYS1	-0.14634	0.34815
H1F0	-0.23152	0.28517
H2AFX	0.49968	0.97754
H2AFY	-0.41432	0.009755
H2AFY2	-0.27314	0.24362
H2-KE6	-0.12392	0.92304
H3F3B	-0.31699	0.10308
HABP4	-0.21344	0.45154
HADHA	-0.42087	0.089041
HADHB	0.0809	0.92159
HAPLN1	-0.08247	0.64464
HAUS6	1.3256	0.98144
HCFC1	0.24832	0.95837
HCLS1	-0.11866	0.61963
HDAC1	-0.41011	0.031721
HDGF	-0.04796	0.28318
HEATR1	0.04508	0.048569
HEATR6	0.17368	0.96505
HECA	-0.05193	0.61457
HECTD1	0.54818	0.99991
HELZ	-0.02139	0.41445
HELZ2	-0.02155	0.74054
HES1	-0.13681	0.18306
HEXIM1	0.29479	0.92714
HIBADH	0.14865	0.78304
HIC2	-0.26271	0.70808
HIF1A	-0.03247	0.60815
HINT1	-0.25698	0.67513
HIP1	-0.13577	0.50113
HIST1H1B	0.15493	0.46388
HIST1H1D	-0.00337	0.48102
HIST1H1E	-0.00583	0.98516
HIST1H2BK	0.43167	0.95283
HIST1H2BP	1.9902	0.36767
HIST1H4A	0.50528	0.4739
HIST2H2AA2	0.75685	0.065857
HIST3H2A	-0.06838	0.45187
HK2	-0.00623	0.70033
HMCES	-0.45909	0.62585
HMGA1	0.0676	0.70411
HMGB1	0.65648	0.99952
HMGB2	0.25848	0.98063
HMGB3	-0.19171	0.3535
HMGN1	0.21125	0.16524
HMGXB4	0.00746	0.97097
HMMR	-0.38639	0.56078
HN1	-0.11553	0.65612
HN1L	0.0761	0.97627
HP1BP3	-0.02511	0.18975
HSD17B10	0.02544	0.12486
HSD17B4	-0.0982	0.37392
HSDL2	-0.22648	0.90111
HSP90AA1	-0.01112	0.85942
HSP90AB1	1.3663	0.98087
HSP90B1	0.69754	0.99994
HSPA1B	0.07194	0.90044
HSPA5	3.171	0.33336
HSPA9	3.9777	0.97406
HSPBP1	-0.40446	0.19131
HSPD1	0.67389	0.10001
HSPE1	3.7364	0.99799
HSPG2	-0.02622	0.65231
HSPH1	-0.33749	0.15893
HUWE1	0.49692	0.91189
HYOU1	-0.06018	0.95037
IBA57	0.01138	0.48888
IBTK	-0.09147	0.45694
ICAM1	-0.13978	0.77914
ICE1	-0.15039	0.16223
ICE2	0.41519	0.81194
ICOS	-0.21202	0.75513
ID2	-0.26765	0.76233
ID3	0.20446	0.45447
IDH1	-0.0303	0.95869
IDH2	-0.35768	0.44599
IDH3A	0.56168	0.97412
IDO1	-0.17909	0.047119
IFNG	0.12859	0.55983
IGF2R	-0.03524	0.60648
IK	0.50015	0.94893
IKBKAP	0.6342	0.8114
IKZF1	1.382	1
IL10	-0.152	0.1599
IL12A	-0.1696	0.58539
IL13	-0.33062	0.34245
IL17A	-0.39669	0.11673
IL17F	-0.08116	0.71259
IL18	-0.28251	0.082515
IL18BP	-0.22319	0.50264
IL1A	0.03592	0.46988
IL1B	0.01999	0.13629
IL2	-0.02977	0.38472
IL23A	0.11515	0.96235
IL3	-0.23527	0.84577
IL33	-0.07965	0.30112
IL4	-0.12063	0.3218
IL5	-0.27212	0.4805
IL6	-0.24285	0.25982
IL7	-0.33364	0.33897
ILF2	0.60693	0.68058
IMMT	0.6202	0.97511
IMP3	6.032	0.14467
IMP4	1.551	0.8661
INO80B	0.44706	0.93302
INO80D	0.14965	0.30645
INTS10	-0.0705	0.41189
INTS3	0.0916	0.95621
INTS7	0.27344	0.01423
INTS9	0.48622	0.098038
IPO5	0.30834	0.94863
IQGAP1	-0.20383	0.15371
IRAK1	-0.12132	0.48574
IRAK4	-0.14472	0.4246
IREB2	0.09444	0.91973
IRF4	-0.21699	0.78007
IRF7	-0.1856	0.51445
IRF8	1.0352	1
ISG15	0.01284	0.90864
ISG20L2	0.29219	0.00134
ITGB1	-0.12407	0.41564
ITGB2	-0.07718	0.44897
JADE1	-0.17505	0.5083
JAK3	-0.21005	0.78203
JUNB	-0.5141	0.035429
JUP	-0.28664	0.19878
KANSL1	-0.60832	0.12753
KANSL3	-0.65843	0.04016
KARS	1.2689	0.98024
KEAP1	2.3364	1
KIF14	-0.12554	0.74353
KIF1B	-0.04087	0.85841
KIF1C	-0.16608	0.68818
KIF20B	0.32251	0.99758
KIF5C	-0.42375	0.058969
KLF2	-0.36224	0.21118
KLF4	-0.33011	0.17873
KLF5	-0.0583	0.59453
KLF8	-0.05491	0.5638
KNOP1	0.01788	0.58939
KNSTRN	0.29453	0.61828
KPNA2	0.89144	0.92392
KPNB1	0.0625	0.021481
KRI1	0.72483	0.87279
KRT76	-0.05087	0.53621
KRT8	-0.03486	0.53534
KTN1	-0.09032	0.63247
L1TD1	-0.04191	0.70538
LAMA2	-0.04052	0.53195
LAMC1	-0.04237	0.40549
LAMP1	0.11386	0.86327
LARP1	0.14907	0.97409
LARP1B	-0.28588	0.19375
LAS1L	3.3306	0.99945
LASP1	-0.07303	0.31987
LAT	-0.25632	0.15803
LBP	0.03667	0.91245
LBR	-0.3	0.062547
LCK	0.05547	0.29702
LCP1	-0.22731	0.009541
LCP2	-0.20746	0.44659
LDB3	-0.14137	0.96
LDHA	-0.54877	0.057709
LDHB	0.19145	0.88243
LEF1	-0.22281	0.37374
LENG8	0.61141	0.85158
LGALS1	0.00495	0.88274
LGALS9	-0.27096	0.11
LIMA1	-0.02891	0.81897
LIN7C	-0.34052	0.13386
LLPH	0.37289	0.96385
LMAN2	-0.06051	0.86969
LMF2	-0.05103	0.7493
LMNA	-0.28285	0.39006
LMNB1	-0.00556	0.94257
LMNB2	-0.18859	0.57532
LMO7	-0.03792	0.46172
LONP1	1.7887	0.99739
LRP1	-0.36317	0.82868
LRPPRC	-0.19907	0.18473
LRRC47	-0.16381	0.36962
LRRC59	0.03466	0.49202
LRRFIP1	0.12541	0.204
LRWD1	0.03294	0.7055
LSG1	0.41537	0.11578
LSM14A	0.04623	0.37722
LSM14B	0.0043	0.63887
LSM8	0.50694	0.068805
LTV1	0.66222	0.99743
LUZP1	-0.4102	0.18874
LY96	0.014	0.86129
LYAR	-0.32747	0.48205
MACF1	-0.23602	0.36647
MAD1L1	0.73442	0.99988
MAFB	0.02944	0.6608
MAGED1	-0.00446	0.49764
MAGEE1	-0.23655	0.023585
MANF	-0.07847	0.71329
MAP1B	-0.24765	0.091031
MAP2K6	-0.09204	0.609
MAP3K7	0.2446	0.84036
MAP4	-0.05489	0.49815
MAP4K4	-0.09458	0.29697
MAP4K5	-0.1365	0.62615
MAPRE1	-0.11561	0.71516
MARCKS	-0.41399	0.056847
MARF1	-0.12978	0.77528
MARS	0.23311	0.05491
MARS2	0.26325	0.59517
MAT1A	-0.1115	0.84494
MAT2A	5.3507	0.99842
MATN1	-0.28673	0.68201
MAU2	1.4099	0.99996
MCAM	0.07044	0.89434
MCAT	-0.3464	0.44258
MCM3	0.48452	0.008299
MCM7	1.3607	0.13978
MDH2	0.06784	0.40993
MDN1	1.1243	0.69314
MECP2	-0.49938	0.001649
MED14	-0.27693	0.063979
MED17	0.29749	0.26655
MED31	0.05806	0.97741
MED6	0.20868	0.77561
MEN1	0.03971	0.87671
MEPCE	0.45386	0.07202
METAP1	0.72317	0.94047
METAP2	0.73178	0.24453
MFAP1B	0.31659	0.056574
MFGE8	-0.01978	0.65654
MFSD10	-0.10982	0.29903
MGA	-0.37139	0.09931
MIF	-0.10813	0.82398
MITF	-0.28244	0.21424
MKI67	0.48518	0.95342
MKRN2	-0.13371	0.45992
MLEC	-0.20578	0.65016
MMGT1	-0.17885	0.21947
MNDAL	-0.5701	0.005922
MOCS3	0.4645	0.99573
MOGS	0.53955	0.99816
MORC3	0.09099	0.72606
MOV10	-0.35803	0.060502
MPG	-0.07701	0.45727
MPHOSPH8	-0.24475	0.54433
MRPL1	-0.49574	0.04829
MRPL10	-0.17156	0.41267
MRPL11	-0.09619	0.82324
MRPL12	0.36996	0.21766
MRPL13	0.09312	0.11574
MRPL15	-0.06254	0.237
MRPL21	0.049	0.88007
MRPL22	0.53102	0.96978
MRPL23	-0.09125	0.90005
MRPL32	-0.3863	0.36747
MRPL37	-0.23936	0.27589
MRPL41	0.02929	0.46043
MRPL45	0.01361	0.22661
MRPL48	0.03419	0.8171
MRPL50	-0.04059	0.37708
MRPL53	0.47276	0.44103
MRPL57	-0.25796	0.49941
MRPL9	-0.43499	0.12315
MRPS10	-0.11847	0.18291
MRPS11	0.10374	0.24087
MRPS15	0.37108	0.044783
MRPS16	0.29774	0.94117
MRPS17	0.34204	0.35508
MRPS18C	0.22104	0.77441
MRPS2	0.08466	0.20752
MRPS23	-0.15011	0.4667
MRPS25	0.40315	0.59887
MRPS27	-0.02828	0.71013
MRPS30	-0.24248	0.001513
MRPS31	-0.04637	0.46409
MRPS7	-0.14687	0.94916
MRPS9	-0.20086	0.74248
MRRF	-0.52399	0.011717
MRTO4	1.6315	0.9942
MRVI1	-0.26268	0.40725
MSH2	-0.08892	0.37657
MSH6	-0.18554	0.63723
MSN	-0.29518	0.3732
MSR1	-0.0459	0.71896
MT1	-0.09944	0.61312
MTA1	-0.23571	0.54098
MTBP	0.56791	0.96237
MT-CO2	-0.34933	0.12239
MTDH	-0.11319	0.82972
MTHFD1L	-0.0293	0.96747
MTHFD2	0.41725	0.73121
MTIF2	-0.58815	0.006719
MTPAP	0.00328	0.7037
MYADM	0.12934	0.99222
MYB	-0.2415	0.44428
MYBBP1A	0.61942	0.98916
MYBPC3	-0.21676	0.79623
MYC	0.10548	0.89029
MYCN	0.70779	0.98523
MYD88	-0.46989	0.069393
MYH10	-0.14367	0.074819
MYH6	0.02282	0.95389
MYH9	0.02439	0.17102
MYL12B	0.44701	0.98511
MYL4	0.02378	0.78319
MYL6	-0.07388	0.74573
MYLK	-0.33408	0.24158
MYO18A	-0.25841	0.33851
MYO5A	0.05971	0.52542
MYOF	0.00749	0.21634
MYOM1	-0.2046	0.43998
N4BP2	-0.16593	0.84952
NAA15	0.66779	0.99368
NAA50	1.0327	0.52751
NACA	-0.2245	0.79167
NAP1L1	-0.32164	0.21191
NAP1L4	-0.19578	0.22846
NASP	-0.05381	0.80511
NAT10	0.26165	0.94617
NCBP3	-0.06645	0.75323
NCEH1	-0.22906	0.20804
NCKAP1	-0.18861	0.053971
NCLN	0.3341	0.9577
NCOA5	-0.30444	0.063456
NCOR2	-0.108	0.65138
NDC1	0.05659	0.9736
NDC80	0.81874	0.99771
NDRG2	-0.09323	0.17796
NDRG4	-0.11567	0.41465
Ndufa10	-0.6993						2.97e-06
NDUFA12	-0.15045	0.14539
NDUFA4	-0.22904	0.27541
NDUFA6	-0.52218	0.053222
NDUFA7	0.1759	0.90655
NDUFA9	-0.63819	0.010005
NDUFS1	-0.933	0.000502
NDUFS3	-0.31418	0.021077
NDUFV3	-0.0144	0.25537
NEDD4	-0.27963	0.49147
NEIL3	-0.1086	0.17112
NEMF	0.03774	0.84609
NES	-0.16554	0.39931
NFATC1	-0.39848	0.29955
NFATC2	-0.14438	0.732
NFATC3	-0.27567	0.54195
NFIB	-0.07818	0.65215
NFRKB	0.28241	0.99389
NFX1	-0.2607	0.53262
NFXL1	-0.09321	0.22237
NGDN	0.84528	0.18942
NGRN	-0.4664	0.013945
NHP2	1.4982	0.99969
NIFK	0.21971	0.97302
NIP7	0.72418	0.83556
NIPBL	0.78929	0.99897
NKAP	-0.44462	0.19802
NKRF	-0.33219	0.34604
NLRP2	-0.12956	0.20227
NMD3	0.17122	0.63288
NME1	0.01425	0.85731
NMT1	0.06817	0.46064
NNT	-0.07252	0.37963
NOA1	0.10966	0.51163
NOC2L	0.66203	0.10634
NOC3L	0.51537	0.16048
NOL10	1.1913	0.23759
NOL11	0.92872	0.96957
NOL6	0.65074	0.93858
NOL7	-0.04893	0.42613
NOLC1	-0.16298	0.82615
NOM1	1.5041	0.99348
NOMO1	0.30932	0.99895
NOP14	1.1567	1
NOP16	0.26331	0.68186
NOP2	1.1934	0.99752
NOP56	0.27335	0.1507
NOP58	0.38198	0.48403
NOP9	0.97379	0.72761
NOSIP	0.54608	0.87913
NOTCH1	-0.0856	0.35956
NPM1	0.52303	0.9385
NPM3	-0.1512	0.305
NR0B2	-0.00901	0.92983
NR4A1	0.08652	0.74232
NSA2	0.04604	0.90535
NSD1	-0.31538	0.19626
NSFL1C	0.07285	0.82778
NSUN4	-0.01375	0.3801
NSUN5	0.59025	0.89923
NT5DC2	-0.12489	0.66623
NTNG2	0.2487	0.95634
NTPCR	-0.11454	0.12069
NUCB1	-0.2384	0.7619
NUCKS1	-0.33955	0.086408
NUDC	0.48985	0.94582
NUDT16L1	-0.03401	0.372
NUFIP2	-0.24532	0.90544
NUMA1	-0.02956	0.75859
NUP153	0.13085	0.84046
NUP155	-0.37839	0.08598
NUP160	0.10244	0.96766
NUP205	0.53488	0.20074
NUP210	0.19005	0.86513
NUP50	-0.23665	0.29403
NUP54	0.23215	0.86067
NUP85	0.09084	0.24529
NUP88	-0.00095	0.30667
NUP93	0.25699	0.064336
NUP98	-0.65639	0.093444
NUPL2	-0.35784	0.31206
NUSAP1	-0.06456	0.75558
NVL	1.1365	0.94748
NXF7	-0.21107	0.041057
OAS3	0.00337	0.85918
OBSCN	-0.18556	0.69868
OBSL1	-0.00026	0.26886
OCIAD1	0.16566	0.94857
ODF2	-0.10885	0.72331
OGDH	0.14618	0.63229
OLA1	-0.16928	0.59596
ORC1	1.8253	0.89807
ORC2	0.19993	0.96261
ORC3	1.1963	0.9995
OTUD4	-0.14056	0.086824
OXCT1	-0.32904	0.17814
P4HB	-0.08773	0.29534
PA2G4	0.55831	0.99999
PACSIN2	-0.09193	0.22549
PAFAH1B1	0.43237	0.81071
PAK1IP1	0.3775	0.20089
PAN2	-0.14686	0.091132
PAPD5	-0.21328	0.48781
PARG	0.10022	0.078076
PARK7	-0.07206	0.72464
PARP1	0.0472	0.79072
PARP12	-0.27035	0.48756
PATZ1	-0.14127	0.53379
PBRM1	0.24141	0.47711
PCED1B	-0.2314	0.70616
PCGF1	0.719	0.99448
PCGF2	-0.17872	0.8632
PCID2	0.48951	0.86339
PCNP	-0.39836	0.01136
PDAP1	-0.08223	0.79593
PDCD1	0.15404	0.44452
PDCD11	0.46116	0.82721
PDCD6	0.07664	0.73942
PDCD6IP	0.16095	0.85198
PDHA1	-0.3908	0.005227
PDIA3	-0.32838	0.39519
PDIA4	-0.22589	0.72386
PDIA6	-0.47792	0.0089
PDK3	-0.39336	0.050453
PDLIM3	-0.27558	0.053876
PDLIM5	0.00398	0.18448
PDS5B	-0.46366	0.39727
PDXDC1	-0.09365	0.77738
PEBP1	-0.2867	0.15566
PECAM1	0.06175	0.59904
PEG10	-0.54048	0.12895
PELP1	1.0306	0.99992
PES1	4.0658	0.75338
PFKM	-0.14609	0.56689
PFKP	0.08791	0.40451
PGK1	-0.92987	0.001168
PGRMC2	-0.06377	0.71087
PHAX	0.03022	0.59097
PHB	1.1769	0.99987
PHB2	0.82854	0.16315
PHF20	-0.34436	0.7568
PHF3	-0.30762	0.042983
PHGDH	-0.11935	0.96947
PHIP	0.06511	0.69059
PHLDB1	-0.24935	0.31753
PICALM	-0.142	0.57819
PIGS	-0.13234	0.91792
PIK3R1	-0.34252	0.056871
PINX1	0.00525	0.67246
PITPNA	-0.01482	0.62177
PITRM1	0.30178	0.63048
PKM	-0.44092	0.34887
PKP1	-0.01321	0.89585
PKP2	-0.00506	0.099072
PLCB3	-0.03111	0.75576
PLCG1	-0.2377	0.52395
PLEC	-0.39198	0.15935
PLEK	-0.12491	0.40187
PLEKHA7	-0.23853	0.16745
PLRG1	0.07249	0.62019
PNISR	-0.21569	0.066576
PNKP	1.2816	0.89979
POGLUT1	-0.195	0.76158
POGZ	-0.09962	0.66294
POLL	-0.21323	0.21412
POLR1A	0.16018	0.014902
POLR1C	4.8396	0.99313
POLR1E	0.53809	0.99665
POLR2E	0.21328	0.023389
POLR2J	1.124	0.58004
POLR3H	1.2982	0.24574
POLRMT	0.13016	0.005815
POT1A	0.59163	0.91863
POU5F1	-0.26419	0.73271
PPAN	0.6659	0.10215
PPARG	-0.08413	0.6844
PPFIBP1	-0.0701	0.58444
PPHLN1	0.44308	0.58798
PPIA	0.12617	0.4283
PPIB	0.10766	0.98725
PPIC	-0.28594	0.18589
PPID	-0.149	0.29808
PPIF	-0.20567	0.48943
PPP1CA	0.37239	0.99638
PPP1R10	0.43807	0.5336
PPP1R12A	0.38415	0.8742
PPP1R9B	0.16606	0.50313
PPP2R1B	-0.0552	0.51519
PPWD1	-0.05988	0.64691
PQBP1	-0.26584	0.80658
PRC1	0.76686	0.23549
PRCC	0.54356	0.47542
PRDM1	-0.27785	0.02932
PRDM2	-0.09128	0.93026
PRDX1	-0.06692	0.70722
PRDX2	-0.09441	0.72912
PRDX4	-0.07277	0.30768
PRDX6	-0.03342	0.81959
PRKACA	0.21011	0.57885
PRKCI	-0.10788	0.64826
PRKRIP1	-0.03086	0.48361
PRPF19	0.11657	0.026152
PRR12	0.04617	0.86255
PRR3	0.10637	0.8712
PRRC2A	0.22608	0.98538
PRRC2B	-0.36544	0.15039
PRRC2C	0.09378	0.89429
PRSS3	-0.06096	0.50384
PSAP	0.12074	0.84282
PSMA5	-0.19896	0.12163
PTCD1	-0.29957	0.69453
PTCD2	-0.23915	0.3759
PTCD3	0.19873	0.79212
PTDSS1	0.3515	0.99842
PTGES3	0.10651	0.47268
PTMS	-0.03525	0.64207
PTPN11	0.17238	0.22276
PTPN6	0.24147	0.97924
PTPRC	0.02698	0.73409
PTRH2	-0.2303	0.72651
PUM3	0.30584	0.55102
PURA	-0.33194	0.29784
PURB	-0.26039	0.22779
PURG	-0.12943	0.79365
PUS7	0.06704	0.52611
PWP1	0.40244	0.98989
PWP2	0.90143	0.98869
PYCR2	-0.20646	0.22787
PYGB	0.07978	0.98624
PYGM	0.23991	0.98824
PYM1	-0.22161	0.13964
R3HCC1L	0.17724	0.7245
R3HDM1	-0.06488	0.42078
R3HDM2	-0.0547	0.22907
RAB11A	-0.19252	0.38738
RAB14	-0.07912	0.30786
RAB2B	-0.08693	0.90791
RAB6A	-0.04667	0.80238
RAB7	0.62788	0.99999
RAC1	0.31002	0.91716
RACK1	10.892	0.99975
RAD18	-0.31443	0.2336
RAD21	0.79304	0.98638
RAE1	0.02057	0.23921
RAI14	0.01351	0.93744
RANBP1	-0.72302	0.000122
RANBP10	0.02533	0.99086
RANBP2	0.11546	0.90032
RANGAP1	0.02303	0.002392
RAP1GAP2	-0.11261	0.84937
RARB	-0.01412	0.70475
RARG	-0.12948	0.78865
RARS	0.30475	0.088298
RBBP5	0.09477	0.55064
RBBP6	1.0622	0.17396
RBBP7	-0.29742	0.30936
RBM12B1	-0.29314	0.41313
RBM12B2	-0.06889	0.81835
RBM33	1.1407	0.98692
RBM34	-0.32468	0.48812
RBPMS2	-0.16971	0.38249
RCC2	-0.36758	0.2975
RCL1	1.2176	0.76757
RDX	-0.2586	0.63401
RECQL4	0.5098	0.10532
RER1	0.72136	0.7031
REXO4	-0.10365	0.67608
RFC2	0.54392	0.97431
RFC3	1.112	0.75745
RFWD2	-0.98948	2.97e-06
RIF1	0.28148	0.98239
RIOK3	-0.37272	0.15406
RIPK1	-0.45389	0.061697
RNF138	0.01727	0.090491
RNF213	-0.18164	0.18638
RNF214	0.0394	0.73485
RNMT	0.77892	0.04237
RNPEP	0.0973	0.96295
RORC	-0.09488	0.55443
RPA1	1.1553	0.98831
RPF1	0.44831	0.67404
RPF2	0.98106	0.99972
RPL10A	3.8533	0.99026
RPL10L	0.18528	0.49785
RPL11	3.9021	0.81104
RPL13	4.3633	0.99912
RPL14	0.58979	0.78069
RPL15	7.5062	0.99908
RPL17	4.1669	0.14659
RPL18	7.2951	0.99921
RPL18A	5.5699	0.99941
RPL19	0.62022	0.90525
RPL21	3.3615	0.23341
RPL22	-0.05035	0.70121
RPL22L1	-0.2823	0.70014
RPL23	5.8238	0.24139
RPL23A	6.9873	0.90664
RPL24	1.4822	0.73067
RPL26	6.3935	0.9897
RPL27	6.1919	0.99998
RPL27A	6.4834	0.99971
RPL28	0.86881	0.95383
RPL3	2.2662	0.76829
RPL30	7.385	0.27276
RPL31	1.6818	0.10841
RPL32	7.2659	0.52324
RPL34	3.5585	0.8871
RPL35	4.569	0.10431
RPL36	6.1736	0.86056
RPL36AL	0.81638	0.28219
RPL38	2.1947	0.99986
RPL4	6.1712	0.99419
RPL5	2.4465	0.99952
RPL6	6.4939	0.73851
RPL7	6.5323	0.99903
RPL7A	3.3075	1
RPL7L1	0.94675	0.98753
RPL8	6.3468	1
RPLP2	1.7251	0.93103
RPN1	0.32356	0.8847
RPN2	-0.0501	0.89835
RPP30	0.05109	0.80437
RPRD1B	0.2328	0.64675
RPRD2	-0.1071	0.42103
RPS10	1.4991	1
RPS11	6.6855	0.99973
RPS12	1.827	0.99858
RPS13	7.2082	0.99998
RPS14	3.6116	0.24355
RPS15	6.4097	0.99999
RPS15A	2.4235	0.98204
RPS17	5.895	0.073393
RPS18	2.7596	0.99994
RPS19	2.2301	0.11876
RPS19BP1	0.48261	0.98616
RPS2	4.0239	0.19238
RPS20	4.3898	0.21679
RPS21	0.2658	0.001435
RPS23	6.3117	1
RPS24	1.318	0.057947
RPS25	0.68992	0.047077
RPS27A	1.9206	0.22383
RPS27L	0.03397	0.7745
RPS27RT	0.69895	0.003093
RPS28	7.5627	0.12887
RPS3	5.98	0.99982
RPS3A1	1.0265	0.20951
RPS6KA3	-0.4181	0.073898
RPS7	6.6011	0.90025
RPS8	6.2469	0.94832
RPS9	0.38431	0.19993
RPSA	1.6221	0.12788
RPUSD4	-0.33199	0.3208
RRBP1	-0.12281	0.66099
RREB1	0.46502	0.98937
RRP1	0.10934	0.021005
RRP12	0.87543	0.016721
RRP15	0.19107	0.86469
RRP1B	-0.22502	0.66428
RRP36	-0.0566	0.93684
RRP8	0.27851	0.65968
RRP9	1.0208	0.99886
RRS1	0.30116	0.99527
RSF1	-0.44473	0.39957
RSL1D1	0.81447	0.94977
RSRC2	-0.15557	0.61585
RTCB	2.7243	0.98912
RTF1	0.72169	0.98752
RTN4	-0.31955	0.80571
RTP4	-0.23138	0.1564
RUNX1	0.0995	0.8629
RUVBL1	0.78702	0.99946
RUVBL2	7.0914	0.95529
RYR2	-0.0077	0.34666
S100A11	0.02768	0.85554
SAMD4	0.02752	0.56305
SARNP	-0.00706	0.64446
SARS	0.82327	0.24796
SCAF4	0.09698	0.80627
SCAPER	-0.29281	0.38638
SCFD1	-0.12265	0.019692
SCP2	-0.39998	0.1252
SCYL1	-0.05819	0.40984
SDAD1	0.55921	0.15268
SDC4	-0.11165	0.57575
SDE2	0.11894	0.074968
SDHA	0.42998	0.053377
SDHC	-0.27936	0.3329
SDPR	-0.04695	0.63383
SEC22B	0.51796	0.10944
SEC24C	-0.12216	0.36041
SEC31A	-0.10349	0.31716
SEC61A1	0.46315	0.9739
SEC61B	0.39912	0.59159
SEC62	-0.94051	2.97e-06
SEC63	-0.42053	0.26108
SECISBP2	0.89113	0.54731
SECISBP2L	0.07037	0.53851
SENP3	0.77694	0.97281
SERPINB5	-0.05969	0.93984
SERPINB8	0.03689	0.24802
SERPINH1	-0.16245	0.62154
SET	0.39699	0.97202
SF3B5	4.8056	0.27646
SF3B6	1.0893	0.90929
SFI1	-0.00368	0.98412
SFN	-0.11559	0.65295
SGF29	2.3469	1
SH3BGRL	-0.25074	0.18771
SH3KBP1	0.02444	0.36885
SHMT2	0.26409	0.83313
SHOC2	-0.35043	0.20105
SIN3A	0.38449	0.70795
SLBP	-0.04259	0.88937
SLC25A11	-0.02313	0.65488
SLC25A20	-0.16206	0.088636
SLC25A3	-0.22428	0.27127
SLC25A4	-0.39765	0.39911
SLC25A5	-0.29393	0.016804
SLC27A4	-0.22212	0.18419
SLC2A3	-0.11674	0.5924
SLC3A2	0.76469	0.99999
SLC4A2	-0.28628	0.38565
SMAD2	-0.08814	0.61902
SMAD3	-0.2423	0.35391
SMARCA5	0.76689	0.8165
SMARCD2	1.5009	1
SMARCE1	1.1513	1
SMC1A	0.44564	0.048058
SMC2	2.7039	0.99104
SMC3	2.6833	0.99751
SMC5	0.26273	0.89767
SMCHD1	-0.25358	0.57142
SMG7	0.34784	0.9884
SMOC1	-0.11875	0.64127
SMU1	1.1561	0.97809
SNCA	0.01746	0.33953
SNCG	-0.17617	0.91106
SND1	-0.05786	0.90174
SNIP1	0.09301	0.37015
SNTB1	0.01441	0.64272
SOCS1	0.22195	0.99144
SOCS2	-0.26949	0.30443
SOCS3	-0.04774	0.97596
SOD1	1.3948	0.99889
SORBS2	-0.23691	0.3639
SORL1	0.07979	0.59029
SPAG7	0.08511	0.99811
SPAG9	0.07013	0.75236
SPATA5	0.77572	0.99328
SPATS2	-0.13636	0.48542
SPATS2L	-0.23927	0.46299
SPCS2	0.05856	0.50074
SPECC1L	0.16572	0.96795
SPI1	0.98712	0.009589
SPIC	-0.09306	0.15233
SPP1	-0.13192	0.35901
SPTAN1	-0.24203	0.52933
SPTBN1	0.0636	0.34618
SPTLC2	-0.1109	0.12487
SQSTM1	-0.17843	0.30092
SRBD1	0.95664	0.02951
SRFBP1	0.4056	0.99949
SRP14	2.4356	0.05447
SRP68	-0.71911	0.000859
SRPR	-0.25882	0.31428
SSBP1	0.01466	0.2923
SSR1	0.23306	0.83757
SSRP1	0.70861	0.91338
SSU72	0.22442	0.082182
ST13	-0.00301	0.47037
STAP1	-0.08728	0.37499
STAT2	-0.53932	0.000841
Stat3	0.07339					0.98003
STAT4	-0.1796	0.45782
STAT5A	-0.07592	0.15954
STAT5B	0.01913	0.29071
STAT6	-0.18913	0.55826
STIP1	0.46003	0.9037
STMN1	0.24442	0.96722
STOML2	-0.01021	0.22757
STXBP5	-0.2653	0.32237
SUB1	-0.02253	0.58306
SUCLG1	-0.61949	0.000847
SUMO1	-0.23577	0.33848
SUMO2	1.1987	0.98402
SUN1	-0.3531	0.37828
SUPT16	1.1151	0.96859
SUPT20	0.47658	0.72121
SUPT5	-0.09868	0.1437
SURF2	0.14567	0.96307
SURF6	0.40344	0.81421
SUZ12	0.94938	1
SWAP70	-0.11281	0.73504
SYNE2	-0.15993	0.21329
SYNPO	-0.0466	0.46471
SYNPO2	-0.25696	0.20787
TAB1	-0.38307	0.44368
TACO1	-0.24134	0.21053
TADA2B	1.7913	1
TAF15	-0.08257	0.36812
TAF4	-0.74898	5.05e-05
TAF6	-0.3735	0.006196
TAGLN	-0.15799	0.75031
TAGLN2	-0.09081	0.81238
TARS	0.40698	0.64853
TARS2	0.09636	0.89916
TATDN2	0.36266	0.96065
TAX1BP1	0.00087	0.92342
TBK1	-0.02649	0.48137
TBL2	-0.19706	0.50887
TBL3	4.0105	0.79412
TBRG4	-0.19346	0.54522
TCEA1	0.4273	0.9277
TCEA3	-0.05534	0.60431
TCEB1	0.714	0.61104
TCEB3	0.32773	0.99934
TCERG1	-0.27872	0.38811
TCF12	0.22297	0.9183
TCF25	-0.00427	0.25858
TCF3	-0.03549	0.63471
TCF7	-0.05957	0.61883
TCOF1	1.3733	0.9988
TCP1	0.92776	0.11964
TDRD3	-0.13966	0.83904
TDRD7	0.01224	0.99096
TEAD1	-0.29761	0.17936
TEFM	-0.39465	0.077844
TELO2	1.3032	0.40283
TES	-0.14333	0.67848
TET1	0.07626	0.71604
TET2	-0.066	0.60593
TEX10	0.78874	0.98427
TEX2	-0.19646	0.46117
TFB1M	-0.28874	0.46142
TFB2M	0.26231	0.030924
TFE3	-0.26999	0.007747
TFIP11	0.09039	0.067206
TFRC	0.30797	0.99349
TGFB1	-0.23068	0.46952
TGM2	-0.11276	0.85807
THOP1	-0.03358	0.86812
THUMPD1	0.06058	0.56147
TICAM2	-0.00827	0.22753
TIMM8B	-0.16155	0.83808
TIMM9	0.10815	0.65037
TIRAP	-0.02314	0.54132
TJP1	-0.15209	0.6525
TJP2	-0.01892	0.77773
TKT	0.27566	0.95715
TLE3	-0.02249	0.84412
TLN1	-0.24461	0.26409
TLR1	-0.2465	0.7194
TLR11	-0.17144	0.47341
TLR12	-0.16451	0.94477
TLR13	-0.21012	0.60406
TLR2	-0.15051	0.65419
TLR3	-0.01379	0.79158
TLR4	-0.23563	0.54259
TLR5	-0.18643	0.90601
TLR6	0.05457	0.46777
TLR7	-0.07926	0.43519
TLR8	-0.34459	0.17518
TLR9	-0.154	0.93107
TMA16	0.86838	0.45531
TMA7	0.23714	0.68022
TMCO1	-0.22845	0.71749
TMED10	0.10339	0.50425
TMED9	-0.10976	0.063985
TMEM209	-0.59665	2.97e-06
TMEM214	-0.19092	0.37901
TMEM57	-0.42461	0.090865
TMPO	-0.35428	0.38615
TMSB4X	0.06862	0.76674
TMX2	1.123	0.99628
TNF	0.14694	0.86734
TNPO2	-0.04285	0.59205
TNS1	-0.22423	0.79429
TOLLIP	-0.05303	0.74501
TOP1	3.0114	0.72207
TOP2A	1.3208	0.97535
TOP3B	0.03102	0.50277
TOR1AIP1	-0.04163	0.76501
TPD52L2	0.06137	0.65345
TPM3	0.00559	0.41072
TPPP	-0.16386	0.81988
TPPP3	-0.32455	0.39178
TPR	0.04698	0.9422
TPRN	-0.19926	0.59713
TPT1	0.50112	0.14966
TPX2	0.10724	0.98597
TRAF3	0.30002	0.99743
TRAF6	-0.45164	0.036279
TRAP1	-0.1061	0.19587
TRIM71	-0.0813	0.90699
TRIP12	-0.10917	0.69183
TRMT10A	0.08486	0.59961
TRMT10C	-0.2762	0.76985
TRRAP	1.2394	1
TRUB1	-0.09518	0.62563
TRUB2	-0.50934	0.053448
TRY10	0.12367	0.97363
TSN	-0.1208	0.91079
TSNAX	0.13924	0.90293
TST	-0.15889	0.59631
TTC3	-0.19197	0.4324
TUBA1C	1.2231	0.095964
TUBA3B	-0.19412	0.72587
TUBB4B	0.32833	0.63071
TUBB5	1.8131	0.99207
TUBG1	1.2124	0.53774
TWF1	-0.06078	0.84307
TWF2	-0.28123	0.78625
TWISTNB	0.52908	0.92134
TXLNA	-0.22773	0.42861
TXNL1	0.03673	0.73955
TYK2	-0.38132	0.00307
UBA1	-0.06823	0.51752
UBAP2	-0.48428	0.00342
UBAP2L	-0.00154	0.40211
UBE2D1	-0.1757	0.86157
UBE2I	0.80647	0.000663
UBE2L3	0.72265	0.99975
UBE2M	0.7605	0.74432
UBE2N	0.51812	0.87637
UBL4A	-0.05359	0.28581
UBTF	1.2859	0.99994
UFL1	0.22241	0.78169
UHRF1	0.55686	0.16611
UMPS	7.6853	1
UNC45B	-0.10087	0.76061
UNK	-0.05497	0.87748
UNKL	-0.21856	0.71978
UQCRC1	0.04074	0.6933
UQCRC2	-0.4957	0.061073
URB1	0.93596	0.99726
URB2	0.6478	0.90433
USF2	-0.35886	0.044266
USO1	0.87466	0.73697
USP10	-0.28315	0.028601
USP14	-0.03869	0.56628
USP24	-0.22	0.42635
USP3	0.11351	0.74634
USP36	0.58151	0.95206
USP42	0.34093	0.99241
USP5	0.48194	0.23006
USP54	-0.30502	0.27797
USP9X	-0.77699	1.49e-05
UTP11L	0.28242	0.8873
UTP14A	0.6932	0.78052
UTP14B	-0.04969	0.13063
UTP15	1.2503	0.98776
UTP18	0.52308	0.86406
UTP20	0.28948	0.67626
UTP23	1.4619	0.57106
UTP3	1.399	0.13195
UTP6	0.6319	0.99261
VAPA	-0.09112	0.55791
VAPB	-0.08222	0.92329
VARS	1.8954	0.94376
VASP	-0.28596	0.22208
VCL	-0.35658	0.16086
VCP	2.0172	0.98651
VDAC1	-0.01097	0.42706
VDAC2	0.52701	0.82731
VDAC3	-0.09298	0.36315
VPS11	0.34953	0.88773
VPS35	1.0528	0.99145
VPS4B	0.16015	0.52433
VPS52	0.10933	0.89941
VRK2	-0.13739	0.38594
VWA5A	-0.14873	0.71305
WAPL	0.01444	0.11422
WDR1	0.38739	0.004044
WDR3	-0.03892	0.70912
WDR33	0.44032	0.019359
WDR36	0.45761	0.043892
WDR43	-0.15908	0.000835
WDR46	0.25885	0.080245
WDR75	0.46325	0.9867
WDR83	-0.13388	0.85325
WIZ	0.45855	0.94276
XAB2	0.33037	0.58838
XPNPEP3	-0.18363	0.32719
XPO5	1.3536	0.96878
XRN2	0.25934	0.96048
YARS	1.8652	0.22561
YARS2	0.57889	0.25203
YBX2	-0.14474	0.64093
YEATS4	0.0703	0.56402
YES1	-0.10784	0.64407
YLPM1	-0.40857	0.078961
YME1L1	0.31042	0.99801
YWHAB	-0.09076	0.35705
YWHAE	-0.11256	0.51364
YWHAG	-0.12684	0.61382
YWHAH	0.01087	0.29143
YWHAQ	0.15306	0.93197
ZAK	-0.19777	0.09635
ZAP70	-0.20751	0.049656
ZBTB11	0.74007	0.003224
ZBTB2	-0.21421	0.37033
ZBTB7A	-0.09707	0.040433
ZC3H10	-0.01488	0.59292
ZC3H11A	0.2218	0.8679
ZC3H15	-0.00741	0.72555
ZC3H18	0.38738	0.55467
ZC3H4	0.08978	0.48761
ZC3H7A	-0.21778	0.3136
ZC3H7B	0.01352	0.058256
ZC3H8	0.09827	0.94203
ZC3HAV1	0.13706	0.91133
ZCCHC11	-0.03655	0.61397
ZCCHC17	-0.18288	0.6576
ZCCHC24	-0.17661	0.40234
ZCCHC3	-0.0585	0.42661
ZCCHC6	-0.1042	0.68712
ZCCHC9	0.84971	0.93948
ZDBF2	-0.01785	0.84866
ZFC3H1	0.33036	0.12598
ZFP207	-0.20105	0.34886
ZFP277	-0.04191	0.56945
ZFP296	-0.21728	0.6015
ZFP384	0.05481	0.96009
ZFP385A	-0.42499	0.21755
ZFP385B	-0.04926	0.75285
ZFP444	-0.12085	0.31921
ZFP462	-0.32933	0.36515
ZFP518A	-0.51449	0.012929
ZFP593	0.05679	0.28093
ZFP598	0.37968	0.9174
ZFP618	-0.44088	0.15979
ZFP638	-0.50299	0.1234
ZFP655	-0.0223	0.55085
ZFP706	-0.00437	0.42944
ZFP830	0.48129	0.99881
ZFR	-0.03589	0.86018
ZHX2	-0.05729	0.52641
ZKSCAN1	-0.25171	0.72966
ZMYM4	-0.21707	0.7865
ZMYND8	-0.12833	0.78833
ZNFX1	-0.01648	0.81345
ZNHIT6	0.03112	0.4365
ZSWIM1	-0.32962	0.55653
ZSWIM8	-0.13487	0.02762

## Sheet: Figure 2
												Fig. 2d
												gene_name	ko_IFN	con_IFN	log2FoldChange	pvalue
	Fig. 2a											Cxcl10	17548.7	40975.3	-1.22339	6.39e-117
												Iigp1	5317.29	11175.1	-1.07154	7.14e-86
												Gbp4	4290.49	8920.29	-1.05594	6.96e-78
												Cxcl9	2812.91	6895.87	-1.2937	1.42e-73
												Wars	7203.73	13475.1	-0.903485	4.35e-69
												Gbp2	22369.9	39543	-0.821874	1.29e-62
												Fst	1093.49	2855.27	-1.38472	3.31e-56
												Ifi203	1526.26	3503.43	-1.19877	3.35e-52
												Gbp5	2999.32	5705.77	-0.927778	3.22e-43
												Samhd1	11656.5	18565.6	-0.671497	4.35e-43
												Igtp	8446.12	13645.5	-0.692058	3.16e-41
												Nos2	3918.13	6696.47	-0.773232	5.03e-39
												Parp14	4093.97	6939.1	-0.76125	1.21e-38
	Fig. 2b											Gm12250	1074.36	2329.13	-1.11625	2.27e-37
		MC38 + IFN gamma										Tubb3	14173.8	21588.9	-0.60707	2.88e-37
			Control	DENR KO1	ENR KO2							Apol6	1366.33	2778.96	-1.02424	6.57e-35
		MFI of PD-L1	39394	8721	14095							Gbp3	5125.35	8343.93	-0.703061	1.85e-33
			38454	9000	13575							Cep85	3695.42	6225.75	-0.752474	9.51e-31
			39614	8331	13420							Cxcl1	3859.03	6639.18	-0.782769	8.53e-30
												Tgtp1	2694.73	4733.14	-0.81268	3.02e-29
												Gbp9	2565.98	4338.85	-0.757767	3.61e-29
	Fig. 2c											Ly6c1	6354.1	9656.98	-0.603882	2e-28
		MC38 PCR										Ccl2	10193.9	15461.4	-0.600971	5.18e-28
			- IFNγ			+ IFNγ						Gm4841	798.421	1651.29	-1.04835	1.63e-26
		Control	1.10583	1.02647	0.867701	58.3055	56.5594	63.4034				Irf1	11954.5	17099.2	-0.516376	5.06e-26
		DENR KO1	0.888724	0.836422	0.798688	30.8382	30.3158	29.662				Gbp7	8389.32	12435.1	-0.567799	6.24e-25
		DENR KO2	1.02029	1.05731	0.922133	26.9535	28.4032	32.2419				Batf2	1397.41	2584.01	-0.886914	2.69e-23
												Ido1	342.5	905.958	-1.40318	3.3e-23
												Nod1	1103.48	2024.47	-0.875526	3.43e-23
												Socs1	2059.38	3465.05	-0.750736	8.94e-23
												Tap1	8555.16	12173.4	-0.508857	1.46e-22
	Fig. 2g											Cd274	1211.28	2148.87	-0.827077	3.6e-22
												Ly6a	11370.5	16144.9	-0.505797	1.63e-21
												Sod2	2317.7	3674.87	-0.664993	1.69e-21
												Gja4	1322.17	2349.17	-0.8292	7.7e-21
												Ifitm1	1175.81	2040.35	-0.795122	2.2e-19
												Mndal	2432.96	4277.83	-0.814173	6.69e-19
												Prune2	6716.51	9369.13	-0.480185	1.71e-18
												Serpina3f	711.259	1337.38	-0.910997	2.74e-18
												Serpina3g	1627.49	2692.29	-0.726269	2.89e-18
												Dtx3l	2451.35	3740.33	-0.609616	4.03e-18
												Il1rl1	6620.93	9559.71	-0.529955	4.19e-18
												Gbp6	815.121	1528.74	-0.907338	5.58e-18
												Ubd	399.969	886.07	-1.14764	2.44e-17
												-	283.95	814.785	-1.52073	3.81e-17
												C1s1	1449.71	2361.11	-0.703766	7.85e-17
												Stat3	3680.94	5356.01	-0.54105	8e-17
												Irgm1	2846.09	4399.36	-0.628342	8.15e-17
												Rnf19b	5281.64	7551.86	-0.515847	5.7e-16
												Neurl3	437.627	910.253	-1.05642	6.34e-16
												Tnnt2	1892.71	1156.2	0.711018	1.12e-15
												Ank	12466	9452.95	0.399163	6.85e-15
												Prl2c2	1156.03	1953.18	-0.756607	7.87e-15
												Xdh	3085.91	4393.26	-0.509586	1.23e-14
												Enc1	3325.89	4680.03	-0.492795	1.32e-14
												Parp9	2441.69	3546.89	-0.53872	2.88e-14
												Irgm2	7302.9	9843.53	-0.430724	4.32e-14
												Gapdh	3115.16	349.362	3.1565	5.19e-14
												Timp2	26395.5	20615.2	0.35657	7.55e-14
												Prr13	3441.06	4757.69	-0.467407	1.21e-13
												AU020206	2659.09	3763.99	-0.501338	3.98e-13
												Txnip	863.334	1423.31	-0.721319	8.29e-13
												Olfr56	678.329	1182.23	-0.801496	1.25e-12
												Oasl2	970.562	1540.11	-0.666153	2.6e-12
												Gm4951	260.854	564.587	-1.11411	4.99e-12
												Cxcl11	176.433	445.418	-1.33616	5.07e-12
												Ccl7	1706.52	2611.83	-0.614045	7.01e-12
												Slit2	7064.03	9155.12	-0.3741	7.29e-12
												Irf8	748.58	1264.63	-0.756402	8.22e-12
												Crabp2	442.68	810.316	-0.872156	4.07e-11
												Cebpd	1547.63	2272.73	-0.554319	5.36e-11
												Socs3	1395.34	2140.07	-0.616999	6.48e-11
												Gm12185	706.161	1183.5	-0.744948	9.32e-11
												Dcn	4490.46	6218.31	-0.469694	1.46e-10
												Ripk2	1346.99	1969.56	-0.548155	1.65e-10
												-	418.815	154.666	1.43775	1.76e-10
												Apobec3	3812.72	5026.08	-0.39864	2.19e-10
												Upp1	2599.21	3550.63	-0.450009	2.43e-10
												Nfkbiz	1553.12	2250.77	-0.535235	3.52e-10
												-	2312.01	3205.86	-0.471493	4.27e-10
												Mnda	1041.55	1589.87	-0.610238	4.45e-10
												Tnip1	2091.78	2891.95	-0.467304	4.64e-10
												Ttc39b	2586.05	3482.67	-0.429429	7.38e-10
												-	577.989	303.107	0.931109	9.91e-10
												Mmp2	10804.9	8638.4	0.322841	1.04e-09
												Zbp1	648.037	1041.3	-0.6843	1.51e-09
												Bcat1	2524.84	3389.57	-0.424936	2.14e-09
												Denr	951.432	1419.51	-0.577193	3.24e-09
												Stat2	1324.86	1902.29	-0.521928	4.1e-09
												Rnf181	184.32	57.887	1.67085	7.43e-09
												Lmo4	1076.34	1574.44	-0.548716	7.72e-09
												Lap3	3863.17	4943.26	-0.355673	8.3e-09
												Lrrtm2	838.335	1386.35	-0.725697	1.1e-08
												F830016B08Rik	249.574	486.591	-0.963303	1.16e-08
												Dock8	727.751	420.948	0.789828	1.23e-08
												Crem	473.572	807.375	-0.76984	1.45e-08
												Ido2	196.03	403.142	-1.04016	1.63e-08
												Unc5b	1383.52	914.637	0.597216	3.47e-08
												Galnt18	1720.47	1155.99	0.573782	3.56e-08
												Pmepa1	1097.53	689.525	0.670334	3.69e-08
												Nlrc5	5031.94	6311	-0.326727	4.11e-08
												Gas7	3741.49	4779.48	-0.353261	4.23e-08
												Fas	390.971	703.639	-0.84754	5.35e-08
												Slamf8	247.583	468.041	-0.91887	5.61e-08
												Ifitm3	4449.14	5819.34	-0.3873	6.97e-08
												Hist1h1c	817.574	503.534	0.699469	7.52e-08
												Ltbp2	10307	8078.13	0.351555	7.82e-08
												Xaf1	955.201	1393.18	-0.544497	9.13e-08
												C1ra	665.809	1024	-0.62104	1.04e-07
												L1cam	520.49	286.566	0.861247	1.13e-07
												Cx3cl1	5900.74	7388.23	-0.324338	1.14e-07
												Rarg	4805.24	3774.02	0.348539	1.25e-07
												Fn1	48276.7	38457	0.328082	1.31e-07
												Mmp14	3650.8	2855.61	0.354429	1.6e-07
												Irak2	676.183	1045.09	-0.628239	1.7e-07
												Hk2	3612.95	4586.1	-0.344071	1.7e-07
												Steap2	6272.6	7726.85	-0.300835	2.05e-07
												-	105.926	281.43	-1.40952	2.12e-07
												Fam19a5	1270.87	853.488	0.574439	2.34e-07
												Id1	2991.3	2291.72	0.384273	2.56e-07
												Smad7	2039.82	1478.52	0.4644	2.69e-07
												Agfg1	4386.67	5507.34	-0.328236	2.81e-07
												Cdc42ep2	1956.6	2589.53	-0.4044	3.07e-07
												Lmo7	8489.01	7016.2	0.27491	3.57e-07
												Nrn1	2122.81	1579.47	0.426492	3.96e-07
												Osmr	601.858	917.932	-0.608968	4.07e-07
												B2m	15398.1	19054.4	-0.307382	4.17e-07
												Col4a1	2484.22	1829.51	0.441409	4.4e-07
												Parp12	2417.94	3097.7	-0.357403	6.09e-07
												Etnk1	3408.47	4327.75	-0.344526	6.3e-07
												Snx10	1456.3	1981.64	-0.444465	6.37e-07
												Klf3	2731.04	2100.99	0.378323	6.68e-07
												Crlf1	564.249	323.814	0.801499	7.73e-07
												Tnfrsf1a	2316.05	2963.34	-0.355566	9.47e-07
												Noc4l	1668.5	2197.45	-0.397303	1.15e-06
												Vcam1	4197.44	5240.48	-0.3202	1.16e-06
												Notch1	1146.19	1569.77	-0.453723	1.25e-06
												Tmem173	1073.59	1489.37	-0.472367	1.45e-06
												Stom	1155.36	1569.54	-0.442018	1.52e-06
												Trafd1	1223.95	1652.09	-0.43271	1.59e-06
												Parp3	2237.42	2925.43	-0.386751	1.66e-06
												Itgb5	2340.09	1800.97	0.377755	1.77e-06
												Gm26917	2592.89	1886.81	0.458762	1.83e-06
												Fbxl5	1660.06	2207.67	-0.411335	1.83e-06
												Noct	1911.67	2503.53	-0.389198	1.88e-06
												Vegfa	5621.82	4483.62	0.326407	2e-06
												Has1	1616.09	2115.33	-0.388391	2.1e-06
												Sgo1	1400.56	988.708	0.502441	2.12e-06
												BC023105	409.181	658.978	-0.687451	2.13e-06
												Tnk2	5750.25	4451.97	0.369224	2.25e-06
												Pik3r5	172.071	328.032	-0.930885	2.38e-06
												Fam43a	3476.46	2723.12	0.352387	2.48e-06
												Gm8995	392.721	627.446	-0.67614	3.16e-06
												Plec	39312.3	31946.7	0.299324	3.2e-06
												Ube2l6	1318.28	1759.78	-0.416748	3.48e-06
												Asap1	4914.1	3990.7	0.300238	3.61e-06
												Col6a3	26030	21720.3	0.261147	3.79e-06
												Amigo2	4871.49	5938.3	-0.285698	4.34e-06
												Angptl2	5917.81	4906.69	0.27031	4.62e-06
												Prrx2	1657.19	1218.5	0.443529	4.66e-06
												Apol9a	1886.07	2559.5	-0.440397	5.17e-06
												Snai1	1029.44	723.445	0.508806	5.27e-06
												Lockd	482.721	288.967	0.740363	6.33e-06
												Myo10	7552.53	6211.81	0.28198	6.34e-06
												Tinagl1	2359.58	1809.14	0.383299	7.52e-06
												Cspg4	4174.14	3273.61	0.350575	7.7e-06
												Gna13	3713.57	4553.33	-0.294156	8.33e-06
												Ciita	302.563	507.573	-0.746618	8.98e-06
												Olfml2b	703.375	466.33	0.593071	9.04e-06
												Anpep	949.397	662.903	0.518334	9.05e-06
												Ltbp4	13813.3	11566.4	0.256126	9.2e-06
												Bok	2411.62	1872.17	0.365304	9.35e-06
												St5	698.033	984.689	-0.49637	9.47e-06
												-	51.0172	6.06754	3.06827	1.05e-05
												Jun	7572.53	8971.06	-0.244501	1.07e-05
												Casp4	402.259	644.633	-0.680314	1.25e-05
												Trim21	643.749	924.384	-0.522019	1.32e-05
												Flnb	23433.1	20267	0.20942	1.59e-05
												Prl2c3	131.435	263.432	-1.00338	1.61e-05
												Jcad	3302.7	4036.12	-0.289363	1.71e-05
												Peak1	5593.52	4684.54	0.255867	1.73e-05
												Rin1	3756.99	3072.87	0.289952	1.83e-05
												Nampt	2763.31	3432.1	-0.312707	1.87e-05
												Pgs1	2499.89	3127.47	-0.323149	1.88e-05
												Kitl	581.781	357.572	0.701893	1.94e-05
												Stat1	3249.75	3984.71	-0.294181	1.97e-05
												Shoc2	1760.79	1359.75	0.372834	2.04e-05
												Itga3	6400.13	5300.22	0.272077	2.15e-05
												Cacul1	1700.37	1309.54	0.376772	2.21e-05
												F2r	1231.26	908.207	0.438961	2.34e-05
												Ahnak	38975.7	34123.9	0.191793	2.61e-05
												Adam19	2760.47	2211.56	0.319888	2.65e-05
												Zfp36	449.98	666.912	-0.567572	2.7e-05
												Tgm2	2884.34	3659.3	-0.343288	2.72e-05
												Aqp1	9192.99	10705.1	-0.219696	2.79e-05
												Col4a2	2627.82	1999.96	0.393906	2.9e-05
												Fam214a	219.244	388.031	-0.823797	2.9e-05
												Psmb9	1893.76	2415.32	-0.350891	3.33e-05
												9930111J21Rik2	1646.91	2086.41	-0.341269	3.41e-05
												Ifi204	1496.29	1935.24	-0.371135	3.5e-05
												Cdk6	9195.65	10724	-0.22184	3.73e-05
												H2-K1	11327.1	13446.9	-0.247476	3.76e-05
												Frmd4a	3128.63	2552.65	0.293534	3.95e-05
												Rnf213	12951.9	15228.9	-0.233629	4.09e-05
												Tnfrsf9	1656.67	2105.49	-0.345788	4.22e-05
												Apol10b	588.74	829.717	-0.495022	4.26e-05
												Parvb	2434.19	1932.7	0.332787	4.31e-05
												Hip1	1657.96	1277.54	0.376106	4.41e-05
												Zfp64	1457.03	1107.36	0.395828	4.42e-05
												Nfkbia	4911.49	5803.21	-0.24069	4.49e-05
												-	926.907	1265.12	-0.448912	4.5e-05
												Lamb1	7566.78	6432.15	0.234369	4.67e-05
												Ano1	2003.61	1571.64	0.350382	4.83e-05
												Phlda3	1700.81	1296.88	0.39122	4.85e-05
												Rpl7a	1971.49	3519.67	-0.836183	5.79e-05
												Cttnbp2nl	2555.17	3112.93	-0.284843	6.29e-05
												Wwtr1	3765.11	3132.52	0.265353	6.3e-05
												Adgrg6	1294.38	973.285	0.411297	6.3e-05
												Fbln2	11302.1	9627.02	0.231453	6.5e-05
												Tgfb1	2082.31	1661.77	0.325495	6.52e-05
												Fam111a	2851.47	3621.57	-0.344973	6.96e-05
												Chst11	622.75	412.48	0.594355	7.31e-05
												Apol9b	1665.13	2171.12	-0.382773	7.95e-05
												Rtp4	309.325	477.739	-0.627184	7.97e-05
												Lrfn4	1972.07	1520.39	0.37529	8.42e-05
												Igfbp7	1920.27	1511.59	0.345325	8.74e-05
												Syne3	1642.38	1245.52	0.399171	9.28e-05
												Marf1	2369.59	1918.24	0.304807	9.32e-05
												Ltbp1	7164.44	6090.89	0.234179	9.44e-05
												Gbp10	87.6911	185.284	-1.07908	9.99e-05
												Rab32	1293.95	1655.63	-0.355618	0.000102649
												Cfap69	803.275	1084.38	-0.432919	0.000103051
												Mlkl	2939.1	3593.59	-0.290052	0.000104858
												Ephb2	668.61	467.15	0.517248	0.000107031
												Helz2	1564.68	1955.94	-0.321956	0.000121963
												Il15ra	787.241	1049.17	-0.414373	0.000121986
												Fbn1	9513.41	10914.8	-0.198248	0.00012519
												Myh9	40374.1	34423.9	0.230025	0.000129089
												H1f0	13435.2	11139.3	0.270382	0.000129391
												Il18bp	273.003	439.81	-0.688164	0.000133858
												Pros1	1135.74	1467.54	-0.369842	0.000134824
												Scd2	17118	19593.9	-0.194889	0.00013556
												Cryz	616.183	425.929	0.532632	0.00014297
												Tgfbr3	1687.36	2094.5	-0.31183	0.000149685
												Ext1	1857.25	1485.1	0.32257	0.000167852
												Adgrd1	99.9996	194.002	-0.956064	0.000172682
												Gbp8	91.6608	182.37	-0.992387	0.000177308
												Sdc1	1685.5	1331.54	0.340056	0.000182394
												Slc11a2	2393.76	2891.58	-0.272592	0.00018335
												Mt1	6907.86	7955.28	-0.203671	0.00019061
												Uba7	527.46	737.131	-0.482772	0.000194499
												Hspa4l	448.84	286.98	0.645409	0.000201575
												Nub1	2229.12	2709.51	-0.281548	0.00020692
												Samd4b	3080.82	2566.88	0.263332	0.000209402
												Rara	1424.33	1094.12	0.380526	0.00021073
												Gpc1	6654.71	5587.53	0.252204	0.000214439
												Il13ra1	252.944	397.408	-0.651954	0.000218308
												Arl4c	4386.04	3712.21	0.240655	0.000221057
												Parp10	1812.75	2244.97	-0.308446	0.000222743
												Ifi203-ps	160.776	274.72	-0.772907	0.00022614
												Hr	1315.04	985.755	0.415899	0.000227574
												Gm5970	49.4781	119.837	-1.27594	0.000227685
												Mmp9	611.851	425.955	0.522354	0.000231734
												Pkd1	4961.11	4177.86	0.247945	0.000240179
												Sbno2	4721.46	5680.25	-0.266673	0.000249016
												Vwa5a	2836.45	3386.74	-0.255852	0.000253048
												Trim25	2766.42	3305.92	-0.257045	0.000266738
												Jak2	1721.97	2115.16	-0.296743	0.000281121
												Masp1	204.357	106.757	0.937246	0.000282329
												Myd88	492.203	685.988	-0.478996	0.000291752
												Klhdc8a	466.202	307.464	0.600781	0.000295027
												Dram1	495.078	688.764	-0.476286	0.000298239
												Socs5	4064.02	3377.18	0.267046	0.000301755
												Gpr132	167.672	286.134	-0.770909	0.000302025
												Tlr2	639.753	860.656	-0.42798	0.000310454
												Tapbp	11729.1	13420.6	-0.194357	0.000313362
												Birc3	1429.21	1779.85	-0.316519	0.000327121
												Oaf	9028.93	7807.45	0.20971	0.000329173
												Gnao1	1423.68	1114.03	0.353903	0.000341352
												Osbpl3	1864.67	1491.78	0.321767	0.000341607
												Gpr149	725.831	524.525	0.468636	0.000347211
												Ccnd1	18571.5	16447.7	0.175198	0.000356133
												-	274.357	155.008	0.824098	0.000367503
												-	166.448	63.3887	1.39216	0.000372045
												Bcl3	848.265	1123.08	-0.404889	0.000376855
												Sox9	4706.86	4001.75	0.234146	0.000382748
												B4galt1	1713.46	2102.81	-0.295376	0.000385988
												Sdc3	1315.97	1017.38	0.371273	0.000393324
												Id3	2155.27	1766.37	0.287037	0.000395474
												Dusp4	1253.68	968.331	0.372527	0.00039689
												Rps12-ps3	1886.18	1491.8	0.338436	0.000411072
												Oas3	587.345	796.675	-0.439866	0.000418873
												Furin	3521.16	4198.22	-0.253719	0.000438265
												Gm10925	222.493	350.432	-0.655263	0.000439283
												Lama4	311.223	459.581	-0.562315	0.000463939
												Sertad4	1154.31	897.859	0.362494	0.00046597
												Gvin1	88.2646	171.665	-0.959804	0.000467338
												Ntn1	6388.38	7476.13	-0.226843	0.000490374
												Mtcl1	1161.31	891.743	0.381207	0.000498338
												Casp12	429.355	601.799	-0.48706	0.000512814
												Cnbd2	46.0116	122.652	-1.41431	0.000513154
												C3	1032.4	1321.48	-0.356066	0.000529498
												Scd1	3288.23	3846.19	-0.226124	0.000557117
												Pml	1765.19	2148.7	-0.283581	0.000563572
												Irf2bp2	2345.04	1899.97	0.30377	0.000570446
												Txnrd1	4371.29	5066.8	-0.213032	0.000572116
												Eif2ak2	1347.96	1663.94	-0.303839	0.000608812
												Psmb10	4186.49	4902.11	-0.227622	0.000613696
												H2-T22	2620.91	3126.69	-0.254567	0.000614092
												Arid5a	945.068	1218.43	-0.366401	0.000618282
												H2-T23	417.198	588.324	-0.4958	0.000620938
												Il18rap	251.327	393.533	-0.64676	0.000654707
												Pbx1	1144.56	896.42	0.352594	0.000660621
												Gpat4	2351.56	1948.05	0.271641	0.000686709
												Tiam2	1111.58	850.093	0.386857	0.000690381
												Gm10282	1257.18	955.527	0.395604	0.000706014
												Psat1	6734.01	7706.58	-0.194623	0.000717529
												Kcnh2	749.109	550.769	0.443862	0.000723514
												Amotl1	2925.49	2468.98	0.244802	0.000753931
												Sp110	440.575	618.206	-0.488752	0.000774679
												2810021J22Rik	305.393	191.316	0.674446	0.000780295
												Acod1	76.9438	153.534	-0.996327	0.00080636
												mt-Nd1	18829.9	22148.8	-0.234214	0.000807217
												Nod2	720.53	938.732	-0.381698	0.000819879
												C4b	110.85	209.532	-0.91846	0.000828353
												Ttc9	493.764	338.871	0.543166	0.000831481
												Zfhx3	1196.64	937.343	0.352448	0.000856869
												Tnfaip3	988.679	1248.88	-0.33712	0.000857724
												Nfkbie	2232.95	2648.24	-0.246103	0.0009652
												Qser1	2360.39	1941.04	0.282128	0.00100425
												Gm12854	287.169	438.723	-0.611586	0.00102445
												Usp42	937.17	1184.49	-0.337917	0.00103228
												Atf3	244.169	370.991	-0.603736	0.0010493
												Gpnmb	3017.61	2507.76	0.267063	0.0010533
												Zfp993	31.8682	81.2842	-1.35085	0.00109542
												Fth1	13257	15247.2	-0.201815	0.0010976
												Ifi205	63.6771	133.086	-1.06315	0.0011123
												Greb1l	525.359	709.323	-0.433104	0.00111587
												mt-Tp	133.806	66.0752	1.01838	0.00112728
												Esd	3761.28	4370	-0.216419	0.00117118
												Krt14	490.701	344.992	0.50845	0.00119354
												-	430.634	93.4996	2.2035	0.00122282
												Gcnt1	1142.43	900.385	0.343542	0.00123488
												Tgtp2	40.1848	96.8182	-1.26892	0.00128034
												Gm2026	27.5175	2.55268	3.43412	0.00131389
												Marcks	1631.16	1987.59	-0.285211	0.00132898
												Aldh1l2	887.222	1124.23	-0.341469	0.00136741
												Irf2	977.921	1220.75	-0.319988	0.0013701
												-	178.427	281.461	-0.657476	0.00140036
												Ppp1r12b	4198.87	4814.65	-0.197411	0.00140775
												Tatdn2	1636.93	1975.2	-0.271002	0.00140797
												Calr	9688.9	10914.7	-0.171881	0.00142401
												Steap1	832.742	1061.19	-0.34963	0.00143389
												Rgma	822.317	1064.33	-0.372276	0.00148004
												Cxxc5	736.323	539.782	0.44767	0.00149876
												Znfx1	2244.21	2654.53	-0.242215	0.00150138
												Actn1	7493.16	6609.17	0.181103	0.0015212
												Man2b2	1198.61	954.989	0.327876	0.00153747
												Slc25a5	5449.64	6188.15	-0.183358	0.00154104
												Vasp	2133.73	1706.23	0.322683	0.00155243
												Peg13	1061.95	828.424	0.358117	0.00158921
												Lamc1	11250.9	10061.6	0.161181	0.00163379
												Rab31	3300.89	2836.73	0.218589	0.0016401
												Lrrfip1	7190.15	6345.25	0.180347	0.0017022
												Vcl	3555.79	3071.45	0.211229	0.00172677
												Hoxd8	1190.75	1465.1	-0.299226	0.00172925
												Emp1	21908.7	19704.2	0.152992	0.00175762
												Ecscr	997.795	1251.83	-0.327156	0.00176114
												-	85.2975	158.777	-0.896717	0.00177958
												Ubc	3435.96	4089.12	-0.251149	0.00178782
												Ppp3ca	2888.21	2457.11	0.233281	0.00181062
												Il15	216.152	325.903	-0.59246	0.00182083
												Scarf2	1287.33	1030.86	0.320644	0.00186826
												Sox2	512.743	370.055	0.470356	0.00189435
												Rnf114	1943.64	2309.76	-0.24892	0.00192612
												Map4k3	764.57	583.463	0.390035	0.00193016
												Csrp2	1109.68	884.267	0.327666	0.00193032
												1110038F14Rik	1078.98	1328.88	-0.300576	0.00193565
												Def8	1884.83	1536.12	0.295091	0.00195712
												Sptbn4	284.768	184.384	0.627194	0.00200272
												Sema3a	1814.45	2160.66	-0.251918	0.00201836
												Flna	60805.4	54995.5	0.144889	0.00205158
												Cebpb	2689.43	3186.91	-0.244957	0.00206031
												Soga1	2581.45	2190.8	0.236775	0.00206649
												Map3k14	1050.64	1301.65	-0.309091	0.00207233
												Snx24	763.086	987.059	-0.371386	0.00211887
												Inafm1	492.225	342.168	0.524929	0.00214317
												Cacybp	3166.24	3655.63	-0.207392	0.00222869
												Fam129b	9645.98	8561.48	0.172089	0.00225447
												Col6a2	4431.51	3752.5	0.239959	0.00229324
												Ngfr	145.075	76.2859	0.927938	0.00235133
												Ninj1	1866.6	2294.46	-0.29768	0.00235674
												Egln1	4754.44	4148.83	0.196622	0.00242205
												-	37.806	8.13466	2.21685	0.00247481
												Tap2	3531.15	4266.22	-0.27277	0.00248193
												Samd9l	1106.39	1370.35	-0.308815	0.00248369
												Bdnf	571.955	422.36	0.437354	0.0026007
												Syne1	2825.77	2413.61	0.227468	0.0026036
												Fastkd1	229.847	343.027	-0.577762	0.0026205
												Nectin1	567.608	420.138	0.434182	0.00262267
												-	156.829	249.176	-0.668072	0.00262794
												Gm28050	10.2959	0	5.7842	0.00263787
												-	165.767	266.323	-0.683992	0.0026747
												Psme2	1803.64	2143.18	-0.248901	0.00269196
												Cyp51	2970.23	3440.9	-0.212173	0.00273616
												Cdc42se2	1438.99	1739.33	-0.273374	0.00275882
												Gm16685	102.981	182.019	-0.821566	0.00278319
												Actb	74304.4	67808	0.131991	0.00279599
												Phldb2	1226.71	990.254	0.308968	0.00288355
												Rcor2	2038.23	1681.96	0.277199	0.0028853
												St6galnac4	1348.64	1623.43	-0.267575	0.00293569
												Desi2	43.6735	98.0212	-1.16674	0.00294684
												Chst15	97.051	169.968	-0.808651	0.00296154
												Chst1	1257.34	1024.55	0.295318	0.00300053
												Hes1	253.503	158.786	0.674487	0.00304064
												Enpp4	541.611	708.623	-0.387842	0.00304348
												Kcnn4	2774.27	2367.17	0.228991	0.00305259
												Arhgef3	2266.83	2644.14	-0.22215	0.00307585
												Cnn2	6409.72	5683.67	0.173431	0.00307917
												Tcirg1	3203.75	3711.1	-0.212015	0.00311342
												Ecm1	10766	9573.85	0.169315	0.00320224
												Tgfb1i1	1619.91	1344.92	0.268354	0.00321739
												Isg15	234.894	346.36	-0.560378	0.00324415
												Cfap45	148.516	233.579	-0.653289	0.00337275
												Wwc2	3741.04	3269.27	0.194503	0.00344211
												Mob3c	327.949	455.268	-0.473402	0.0034502
												Tacc2	2601.73	2234.89	0.21928	0.00345031
												Tmem59l	33.8289	8.12574	2.05769	0.0034696
												Ppih	185.76	284.642	-0.61544	0.00347073
												Ubb	10028.5	11254.7	-0.16641	0.00351567
												Mrc2	4067.04	3516.12	0.21005	0.00378398
												Pdgfrb	501.925	371.187	0.435314	0.00381902
												Ppp1r9b	3103.58	2606.68	0.251781	0.00383416
												Hdac5	2151.61	1812.71	0.247353	0.00386438
												Hoxd10	54.4023	108.098	-0.990697	0.00392285
												Herc6	312.219	433.872	-0.474561	0.00396193
												Nr2f2	838.236	653.649	0.358645	0.00400171
												Gm11361	864.214	683.253	0.339072	0.00407906
												Acat2	746.516	933.427	-0.322333	0.00408979
												Ston1	1199.95	981.976	0.289172	0.00412007
												Foxc2	847.758	662.725	0.355191	0.0041971
												-	40.6806	105.101	-1.36869	0.00419862
												Fmnl1	624.186	803.308	-0.364078	0.00419969
												Anxa8	619.594	471.445	0.394368	0.00421269
												Txn1	6473.77	7262.65	-0.16589	0.00424573
												Actg1	60450.7	55133.9	0.132815	0.00426898
												Rock1	2483.75	2905.77	-0.226389	0.00427906
												Greb1	236.836	151.342	0.646023	0.00431998
												Col6a1	7909.56	6863.6	0.204652	0.00433904
												Zfp507	910.326	726.336	0.325798	0.00437384
												Rab30	581.363	744.766	-0.357422	0.00438425
												2900026A02Rik	2023.13	1717.8	0.236064	0.00440537
												Ier5l	776.993	604.993	0.360803	0.0044473
												Zfp827	539.828	399.347	0.434957	0.00445615
												Gm16675	110.773	182.874	-0.723124	0.00445954
												Lmna	26564.2	24103.9	0.140222	0.00448271
												P2ry2	447.616	325.596	0.459224	0.00451248
												Stx11	567.815	737.34	-0.377003	0.00460713
												Hspg2	29565.6	26060.2	0.182078	0.00464074
												Rnh1	4756.58	5354.85	-0.170932	0.00467275
												Ppp1r13l	479.377	353.586	0.439253	0.00478571
												Gm6548	383.802	512.893	-0.418286	0.00480885
												Mkl2	870.126	691.957	0.330438	0.00482573
												Nfkb2	9981.71	11110.8	-0.154604	0.00496493
												Cgref1	113.718	59.9363	0.924065	0.0050603
												Junb	4357.81	4960.76	-0.186938	0.00509552
												Mast4	3166.88	2762.38	0.197121	0.00532038
												Tbrg1	2561.31	2946.76	-0.202295	0.00534546
												Gm14150	361.175	493.273	-0.449772	0.00542625
												Cdr2l	1885.41	1595.07	0.241322	0.00547511
												Serpinb9	564.138	727.788	-0.367579	0.00548137
												Eml1	2083.15	1780.66	0.226336	0.00552377
												Spp1	3954.85	3464.69	0.190879	0.0055253
												Ankrd37	232.781	150.847	0.626011	0.00552761
												Tifa	120.617	193.993	-0.685659	0.00554789
												Acsl1	640.464	820.286	-0.356877	0.00559878
												Kctd15	1019.72	826.678	0.302723	0.00563972
												Dbf4	2931.91	2526.26	0.21493	0.00565119
												Syde2	185.301	114.21	0.697991	0.0056579
												Ttpal	1085.73	1307.02	-0.267631	0.00567776
												Pitpnm2	1209.77	998.963	0.276252	0.00569076
												Rhob	11522	12699	-0.140314	0.00571735
												Prr7	338.704	238.631	0.505186	0.00574032
												Lpin2	1117.64	1341.67	-0.263576	0.00574949
												Tigd2	317.661	220.968	0.523744	0.00575169
												Prkca	2892.07	2522.88	0.197034	0.00577405
												Cxcl5	28.9122	67.9996	-1.23388	0.00577558
												Tmem119	157.902	91.486	0.787639	0.00579429
												Sorbs3	1199.12	984.463	0.284631	0.00588631
												-	50.4807	18.274	1.46577	0.00589597
												Jpt2	3853.38	4344.52	-0.173069	0.00593881
												Col8a1	4009.81	4521.76	-0.173329	0.00598792
												Usp45	616.642	777.572	-0.334502	0.00600153
												D630045J12Rik	617.452	468.398	0.398783	0.00603369
												Abhd8	981.165	782.076	0.327133	0.00606576
												Optn	572.025	437.783	0.385906	0.00609066
												A330074K22Rik	235.201	150.946	0.640242	0.00618984
												Slc35e4	1225.51	1014.5	0.272573	0.00622971
												Nfkbib	847.2	1045.34	-0.303196	0.00626707
												Pim3	2280.25	2664.01	-0.224372	0.00628014
												Hdac7	2944.25	2519.59	0.224734	0.00628683
												Uggt1	6247.99	6963.42	-0.156382	0.00629974
												Mef2a	1568.93	1315.36	0.254266	0.00632159
												Tgfbi	5901.98	6569.07	-0.154496	0.00638612
												Bst2	1617.08	1965.19	-0.281216	0.00644392
												Dusp6	2196.8	2544.24	-0.211768	0.00644785
												Pkn3	913.552	727.09	0.329546	0.00649276
												Shmt2	1907.07	2220.35	-0.219444	0.00665477
												Dcp2	2497.74	2874.16	-0.20254	0.00670479
												Il6st	5870.25	6550.28	-0.158163	0.00671875
												Gse1	1385.21	1103.04	0.32876	0.00672295
												Ppp2r5c	1763.54	1499.11	0.23439	0.00677449
												Itpripl2	10886.9	9817.37	0.149198	0.0068535
												Slc27a1	1022.31	824.17	0.310755	0.00685769
												Idnk	608.218	768.404	-0.3372	0.00688513
												Kifc3	1065.5	857.85	0.312714	0.00694338
												Gm5641	110.296	56.9873	0.953435	0.0070278
												Gm44126	36.2633	91.9932	-1.3436	0.00704262
												Plekhm1	1207.98	1445.65	-0.259099	0.0071109
												Tbc1d16	438.285	321.163	0.448758	0.00713555
												Loxl1	1330.7	1592.98	-0.25961	0.00720016
												Ptgs2	3018.77	3494.42	-0.211064	0.00720564
												-	380.372	506.504	-0.413306	0.00724373
												Mrgpre	156.81	91.802	0.772033	0.00740935
												Lrp1	33136.7	29315.5	0.176776	0.00763001
												Gas1	1097.57	903.173	0.281145	0.00764299
												Parp11	500.856	644.469	-0.363624	0.00782185
												Gm47283	169.996	257.921	-0.601289	0.00784212
												Tmem200b	767.866	597.563	0.361864	0.00789544
												Ing1	1511.3	1278.7	0.241103	0.0079984
												Slc6a6	3600.04	3156.12	0.189836	0.00801991
												Gnas	2834.88	2439.26	0.216859	0.00804545
												Lars	3881.39	4356.77	-0.166684	0.00811847
												Irf9	930.751	1130.21	-0.280026	0.00814054
												Srf	3050.55	2625.56	0.216489	0.00819608
												Chd9	2345.55	2034.45	0.205243	0.00825901
												Dusp9	799.39	639.47	0.322117	0.00831893
												Arl8a	1259.45	1048.76	0.264111	0.0083634
												Pkp1	191.235	120.826	0.662223	0.0083849
												Ppp1r18	2641.54	2289.14	0.206583	0.00847706
												Gclm	1691.18	2028.44	-0.262386	0.00850517
												B4galt5	2668.6	3070.84	-0.202554	0.00855622
												Ski	4602.51	4080.62	0.173624	0.00857444
												Spns2	86.7477	43.1903	1.00643	0.00862744
												Gprc5b	978.535	797.026	0.295873	0.00866663
												Gm9780	27.917	6.58878	2.08203	0.00866748
												-	33151.7	30512	0.119701	0.00871056
												Trim12c	341.586	464.567	-0.443361	0.00872292
												Ankrd28	3937.47	3492.79	0.172869	0.00879574
												Plxna1	5161.6	4580.09	0.172485	0.00889853
												Klhl21	2665.19	2283.66	0.22301	0.00895392
												Tnfrsf12a	4795.02	4241.25	0.177086	0.0089665
												Pola2	2481.6	2832.68	-0.190872	0.00903918
												Slc39a10	949.404	1144.26	-0.269257	0.0090697
												Abl1	3515.49	3103.44	0.17985	0.00919258
												-	57.4545	121.534	-1.08117	0.00926809
												Grb14	293.595	205.58	0.513996	0.00929818
												4933439K11Rik	49.493	96.079	-0.956601	0.00934174
												44815	4704.09	5245.51	-0.157185	0.00934395
												Josd1	3113.27	2739.71	0.184444	0.00935952
												2310022B05Rik	4037.37	3580.81	0.173078	0.0094256
												Hist1h2bc	317.091	225.039	0.494888	0.00963116
												Prdx1	6669.9	7434.28	-0.156551	0.0098925
												-	545.129	690.452	-0.340845	0.00990687
												Pik3r2	45.109	206.189	-2.19261	0.00992748
												Rps2-ps13	1438.14	1185.37	0.278934	0.00997066
												Ap2a2	4332.68	4859.95	-0.165723	0.00997159
												Kmt2e	2031.24	1756.92	0.209305	0.01005
												Gnl3	1731.08	2013.31	-0.217883	0.0100755
												Ier5	2705.11	3072.39	-0.183689	0.0101184
												Gsap	459.277	588.154	-0.356764	0.0101192
												Apaf1	531.825	670.374	-0.333975	0.0101858
												Prnp	2063.73	1755.9	0.233044	0.0102704
												Kirrel	8709.49	7908.73	0.139154	0.0104565
												Sat1	1119.91	1339.65	-0.258518	0.0104923
												Cmtm4	3418.47	3032.16	0.173005	0.0105361
												Dkk2	2600.67	2273.28	0.194106	0.010586
												44813	5771.29	5194.98	0.151783	0.0105895
												Lbh	377.501	276.097	0.451074	0.0107402
												Ggct	409.281	529.782	-0.372221	0.0108753
												Arid5b	1533.87	1783.76	-0.217785	0.0109325
												mt-Cytb	26564.7	29761.2	-0.16393	0.010937
												Ino80d	1565.03	1820.25	-0.217891	0.010946
												Tmem164	1137.05	933.623	0.2844	0.0109782
												Ddit4	655.68	499.039	0.393932	0.011024
												Thra	1072.17	878.548	0.287472	0.0110401
												Utrn	5348.14	4766.2	0.16625	0.0110835
												Serpina3e-ps	5.39399	23.856	-2.14526	0.0110869
												Inhba	1352.87	1144.6	0.24118	0.0111694
												Birc2	838.265	1013	-0.273203	0.0112861
												Ccnl2	2026.44	2346.78	-0.211641	0.0113044
												Rbpj	13762.3	12456	0.143864	0.0113629
												Kars	8514.47	9337.09	-0.133052	0.0113931
												Lhfpl2	1210.31	1015.31	0.253497	0.0113995
												-	123.081	63.1886	0.962902	0.0114604
												Fam20a	439.269	331.61	0.405586	0.011492
												Sh3d19	3303.72	2920.53	0.177847	0.0115075
												Aebp2	2858.89	3233.4	-0.177569	0.0115336
												Pcolce2	794.2	641.782	0.307337	0.0115583
												Ddx58	1244.23	1489.98	-0.260042	0.0116145
												Tm9sf4	2341.1	2661.07	-0.18481	0.0117074
												Abr	3053.51	2696.59	0.179285	0.0117583
												Mecom	178.989	112.647	0.667682	0.0117756
												Metrn	193.606	125.049	0.631024	0.0117889
												Tymp	136.278	77.3641	0.817606	0.0118035
												H2-Q4	1324.08	1558.04	-0.234678	0.0118557
												Dbp	93.6659	49.24	0.927427	0.011961
												Ptgfrn	7243.9	6539.29	0.147659	0.0120212
												Vat1	6272.94	5662.1	0.147805	0.0121057
												Smad3	1412.43	1195.89	0.240058	0.0121996
												Eif3j2	281.664	179.639	0.648526	0.0123365
												Ppp1r26	111.283	62.9567	0.821694	0.0123387
												Olfr753-ps1	10.788	34.472	-1.67659	0.0123883
												Epb41l1	5797.14	5161.04	0.167671	0.0125417
												Gm4540	64.2062	29.4737	1.12363	0.0127774
												Pqlc3	708.369	568.641	0.316898	0.0128216
												D430042O09Rik	777.478	628.422	0.307176	0.0130594
												Hivep2	820.185	991.153	-0.273223	0.0131304
												Entpd4b	36.2781	10.2196	1.83071	0.0133195
												Ehbp1l1	4875.59	4295.89	0.182674	0.013341
												F13a1	86.2816	44.7362	0.948045	0.013469
												Gjb4	681.492	843.933	-0.30836	0.0134869
												Zfp51	218.053	145.689	0.581747	0.0135437
												Myof	14011.1	12839.4	0.125979	0.013665
												Ptpn13	904.373	1080.59	-0.256834	0.0138334
												Cbfb	3145.84	2781.6	0.177485	0.0139622
												Rhbdf2	568.159	704.846	-0.311034	0.0140481
												Pgd	3035.81	3406.34	-0.166152	0.014085
												Srsf6	5614.28	6256	-0.156146	0.0141536
												Adamtsl3	297.568	212.904	0.483206	0.0142094
												St3gal4	744.659	598.534	0.315286	0.0142155
												Rpl9-ps4	635.362	505.164	0.330721	0.0142517
												Atxn7l3	1812.51	1560.21	0.216243	0.014373
												Pdgfa	2357.32	2042.87	0.206435	0.0144219
												Azin2	486.802	622.065	-0.353569	0.0144232
												-	229.448	156.305	0.553518	0.0144948
												Scara3	275.563	194.479	0.502666	0.014546
												Tmem176b	1395.48	1621.08	-0.216154	0.0146429
												Carmil1	692.735	556.164	0.316814	0.0147345
												Krt80	443.265	334.532	0.405834	0.0147633
												Ctdsp1	3050.82	2684.18	0.184757	0.0148782
												Pea15a	2257.52	1973.22	0.194205	0.0149169
												Gm5475	0.488344	11.1729	-4.51106	0.0149526
												-	68.6531	32.4494	1.08035	0.0151671
												Mxra8	2557.1	2252	0.1833	0.0151807
												Zc3h12a	1458.26	1687.85	-0.210949	0.0152355
												-	3.43691	18.822	-2.45398	0.015297
												-	927.111	1112.48	-0.262937	0.0153402
												AC112142.1	1991.86	1726.95	0.205964	0.0154839
												Adgrl1	1451.62	1218.61	0.252563	0.0155163
												Slfn9	3753.57	4212.44	-0.166434	0.015553
												Shroom4	358.304	266.532	0.426795	0.0156488
												Ly6e	10308.2	11431.3	-0.149222	0.0156758
												Eif3c	8222.9	9040.02	-0.136698	0.0157761
												Ripk1	1048.05	1235.61	-0.2375	0.0159552
												Litaf	2039.89	2354.6	-0.207053	0.0159595
												Irs1	538.278	422.592	0.349126	0.0159662
												Bend3	870.096	714.178	0.284751	0.0160946
												Efnb2	252.951	178.227	0.505089	0.0161198
												Thbs2	609.802	486.097	0.327169	0.0161549
												Ssbp3	724.385	585.918	0.306041	0.0163849
												Ctps	3610.57	4035.61	-0.160595	0.0164487
												Sspn	455.836	351.331	0.375628	0.0165691
												Susd6	929.49	1108.39	-0.253909	0.0165832
												Flrt2	552.336	690.79	-0.322773	0.016619
												Repin1	933.452	1113.87	-0.255034	0.0166234
												Irf2bpl	1700.74	1464.01	0.216199	0.016635
												Mex3a	636.794	510.853	0.317893	0.0166746
												Serpinb8	142.715	87.3071	0.708678	0.0166962
												Sp140	654.026	810.431	-0.309544	0.0167506
												P2rx4	522.462	407.455	0.35887	0.0167832
												Pnp	576.561	713.043	-0.306546	0.0169143
												Rnf31	1003.83	1186.6	-0.24134	0.016986
												Mov10	2282.87	2582.03	-0.17764	0.0169893
												-	224.927	59.2991	1.92318	0.017015
												Vcp	8791.36	9723.01	-0.145312	0.0170337
												Map3k5	617.726	493.064	0.325134	0.0170386
												Cenpj	455.847	576.139	-0.337958	0.0170713
												Tns3	2534.02	2229.35	0.18484	0.0171534
												Thbs1	784.762	632.23	0.311589	0.0172071
												Dlg1	1614.94	1382.26	0.224384	0.0172186
												Crybg1	313.247	416.783	-0.411791	0.0172877
												Cd47	6460.43	7096.7	-0.135534	0.0173296
												Igsf3	760.419	618.572	0.29783	0.0173848
												Cacnb3	1084.89	869.545	0.319455	0.0174379
												Ifit2	592.18	727.236	-0.296391	0.0174602
												Dlc1	860.315	1026.48	-0.254732	0.0175263
												Dlx1	296.573	215.845	0.458421	0.0175761
												-	39.1082	10.6695	1.87455	0.0176521
												Myo1c	13965.2	12860.1	0.118934	0.017809
												Nxf1	2724.04	3055.68	-0.165746	0.0178999
												Itga6	1105.3	932.277	0.245599	0.0179129
												Tmem176a	843.082	1007.77	-0.257343	0.0180837
												Gm4070	78.3866	129.994	-0.729574	0.0180898
												Trappc11	2184.64	2472.64	-0.178635	0.018091
												Elk3	1853.39	1610.32	0.202739	0.0181207
												Ar	560.767	691.272	-0.301796	0.0182837
												Sun2	4627.54	4122.03	0.16693	0.0183348
												Rpl14	8489.86	9324.13	-0.135218	0.018476
												Ripor1	1944.02	1680.76	0.209869	0.0185033
												Filip1l	2032.26	2357.8	-0.214374	0.0186059
												Ifi35	712.391	869.785	-0.287938	0.0187255
												Sipa1l3	2495.55	2181.08	0.194331	0.0187327
												Rftn1	1188.74	1386.05	-0.221519	0.0188198
												Palld	340.705	253.974	0.423912	0.0189604
												Flnc	3153.3	2791.17	0.176082	0.0190716
												Hist2h2be	368.674	277.741	0.408521	0.0190745
												Ctnnbip1	500.468	392.651	0.350129	0.0191555
												Traf1	1835.16	2090.55	-0.187974	0.0191929
												mt-Atp6	241.146	331.975	-0.460866	0.01922
												-	6.37808	0	5.0932	0.0192547
												Ak2	2354.69	2673.39	-0.183113	0.0193451
												Mafa	155.375	99.6028	0.641791	0.0193728
												Pi4k2a	1585.15	1837.37	-0.213069	0.01944
												Nfkb1	5049.5	5556.53	-0.138033	0.019576
												Zhx2	458.43	352.761	0.377793	0.0195834
												Serf2	1369.47	1150.77	0.251073	0.019613
												Pmp22	2138.69	1863.83	0.198349	0.0196773
												Ly75	1300.43	1506.51	-0.212247	0.0197059
												Zbed5	282.33	374.568	-0.407973	0.0197966
												Osbpl5	1257.44	1066.85	0.237218	0.0198745
												Asb8	1040.67	872.047	0.254903	0.020004
												H2-D1	16959.4	18469.6	-0.123062	0.0200939
												Timp3	8004.49	7263.22	0.140162	0.0200997
												Armcx4	473.043	369.298	0.357282	0.0201515
												Tars	3770.36	4183.81	-0.150136	0.0202281
												Psmd10	66.0078	24.3861	1.43702	0.0204368
												Mtss1l	638.766	515.562	0.309198	0.0205477
												Bnc1	374.038	282.018	0.407595	0.0206003
												Nadk	6156.41	6739.69	-0.130589	0.0206285
												Ehmt2	4729.41	4264	0.149448	0.0209379
												Mxd4	546.184	422.949	0.369145	0.0209388
												Bcar3	895.731	740.093	0.275199	0.0210626
												Pgk1	38680.3	35993.6	0.103863	0.0211195
												Mlph	138.682	86.7859	0.6761	0.0211997
												Fam117b	1452.94	1253.05	0.21347	0.0214187
												Clu	206.721	134.271	0.623131	0.02147
												Gcnt4	199.481	135.692	0.556232	0.0215214
												Rps10-ps2	2859.41	2541.48	0.170056	0.0216706
												Tnfaip8	1025.67	1232.66	-0.265266	0.0216719
												Trim12a	194.121	268.078	-0.465766	0.021732
												-	188.553	112.536	0.745399	0.0217966
												Nyap1	344.568	259.044	0.411694	0.0218009
												Tnxb	2349.8	2737.14	-0.220112	0.0221041
												-	409.292	314.962	0.378086	0.0221381
												-	126.907	77.6533	0.708537	0.0223646
												Hapln4	498.411	391.439	0.348531	0.0227785
												Dnm3os	467.601	581.89	-0.315478	0.0227877
												Gm13456	1310.71	1527.71	-0.221133	0.0227998
												Rap1gds1	3595.29	4026.25	-0.163406	0.0228636
												Psma1	2240.08	2579.95	-0.20383	0.0230633
												Slc39a6	2782.15	3117.19	-0.164086	0.0230837
												Cfap43	1420.18	1223.56	0.214907	0.0231528
												Ptch1	736.83	604.102	0.286408	0.0233995
												Trim34a	65.7008	111.083	-0.758045	0.0236284
												Vps13a	1005.63	1189.52	-0.242274	0.0236417
												Car13	1135.11	1325.15	-0.223331	0.0237112
												Jrkl	249.011	178.829	0.477791	0.0241461
												Lvrn	53.4108	94.0119	-0.815383	0.0241545
												Gars	4833.39	5315.89	-0.137278	0.0241846
												Rnf157	485.366	382.422	0.343892	0.0242799
												Zdhhc24	336.318	252.816	0.41159	0.0243214
												Nav1	1951.51	1717.01	0.184694	0.0243447
												Slc5a3	843.352	693.045	0.283205	0.02443
												Lasp1	5159.94	4662.04	0.146398	0.0244875
												Rasa4	442.614	346.315	0.353961	0.0246368
												2410006H16Rik	956.16	787.565	0.279929	0.024648
												Xylt1	343.21	257.328	0.415243	0.0247451
												Exoc3l2	22.068	5.56415	1.98531	0.0247718
												Mprip	9341.84	8604.64	0.11859	0.0248321
												Tgfb3	304.483	224.563	0.439338	0.0248445
												Qrfp	888.768	744.37	0.255732	0.024909
												Hmga2	9808.74	8943.68	0.133174	0.0250699
												Plk2	3910.91	4319.08	-0.143201	0.0251677
												Mir8105	5.88603	0	4.97741	0.025194
												Sh3gl3	15.1868	2.52591	2.58432	0.0251952
												Zfp637	272.004	197.174	0.464451	0.0252153
												Nacc2	875.576	729.976	0.262451	0.0252828
												Sox4	1206.75	1008.53	0.258921	0.0253874
												Nsdhl	479.402	595.384	-0.312712	0.0254091
												Hspd1	13612.7	14750.3	-0.115796	0.0255377
												Gm17828	85.3234	43.8186	0.962499	0.0255553
												Ksr1	644.659	778.102	-0.271411	0.0255612
												Serpine1	2113.82	1866.01	0.179924	0.0256126
												Mef2c	174.568	116.206	0.586752	0.0256857
												Pear1	1136.3	960.353	0.242855	0.0257165
												Tuba1a	8547.65	9324.3	-0.125498	0.0258037
												Btbd2	911.092	751.631	0.277516	0.0259889
												Loxl3	629.502	770.899	-0.292213	0.0260388
												Adamts6	122.06	180.41	-0.563496	0.0261912
												Hmga1	28705.1	26340.4	0.124034	0.0263658
												Rpl7a-ps5	488.074	633.865	-0.377324	0.0268331
												Gm45855	1158	1355.39	-0.227001	0.0268946
												Angptl4	1096.97	928.325	0.240699	0.0269129
												Piezo1	6913.79	6262.95	0.142672	0.0270021
												Erf	1813.97	1517.59	0.257439	0.0270264
												Cyth2	1050.63	889.867	0.239608	0.027058
												Ptk7	2380.76	2095.44	0.184206	0.0274131
												Usf1	1233.47	1427.84	-0.211088	0.0275177
												Cpe	6907.65	6342.88	0.123063	0.0275221
												Atp6v1h	1383.79	1594.39	-0.204473	0.0275548
												Pxylp1	319.547	239.781	0.41449	0.0275595
												Cish	72.989	119.89	-0.715627	0.0276241
												Mapk1ip1	124.021	181.364	-0.5482	0.0276555
												Tm4sf1	7409.57	6782.7	0.127515	0.0281848
												Exosc1	668.003	805.661	-0.270184	0.0282831
												Rpl14-ps1	2908.85	3253.3	-0.161394	0.0283001
												-	5.88973	25.0412	-2.08765	0.0286151
												Plrg1	1104.34	1281.43	-0.214623	0.028692
												Casp7	958.335	1119.57	-0.224384	0.0290689
												Atoh8	122.467	75.1631	0.704484	0.0290697
												Cic	4254.41	3769.28	0.174702	0.0291283
												Ints7	1878.65	2131.86	-0.182394	0.0291405
												Mras	918.735	1088.9	-0.245052	0.0292046
												Tceanc2	456.454	566.151	-0.310812	0.0292387
												Nfatc1	1294.1	1116.39	0.213027	0.0293498
												Gm13680	781.688	949.254	-0.280337	0.0294749
												Erap1	1937.58	2187.22	-0.174877	0.0294839
												Arntl2	381.39	480.697	-0.334002	0.0297395
												Rflnb	491.707	388.726	0.338808	0.029774
												Plcb3	3153.36	2790.95	0.176201	0.0299589
												Irf4	10.307	30.4091	-1.56193	0.0300754
												Rnasel	212.271	287.123	-0.435602	0.0301183
												Dgkh	478.955	381.335	0.328773	0.0302598
												Slc1a4	598.289	476.875	0.327153	0.0304854
												Med13l	3176.83	2851.29	0.155939	0.0305244
												Dusp11	1885.9	2154.91	-0.192503	0.0305883
												Psph	700.467	834.697	-0.252982	0.0306056
												Ctsh	373.524	288.076	0.374918	0.0306226
												Slc29a1	3340.2	3012.89	0.148746	0.030706
												-	33.7956	66.4448	-0.975287	0.0308134
												Alg6	151.427	86.4826	0.807191	0.0310177
												Zwint	2000.93	2249.25	-0.168813	0.0312345
												Cdc42se1	1495.17	1304.48	0.196796	0.0312448
												Rbl1	1916.22	2181.99	-0.187391	0.0312819
												Adar	1567.29	1792.84	-0.193911	0.0313524
												Tank	1114.95	1296.42	-0.217512	0.0313653
												Fam20c	1268.74	1095.46	0.211859	0.0314026
												Mfhas1	3006.04	3335.42	-0.149985	0.0315039
												Sall2	309.226	232.016	0.414422	0.0315077
												Naa25	2335.41	2621.91	-0.166945	0.0316435
												Msmo1	1318.43	1515	-0.200516	0.0317607
												Large1	960.769	803.24	0.258153	0.0320295
												Trpt1	45.5862	80.7094	-0.824244	0.0320861
												Ctif	732.128	597.674	0.29264	0.0321333
												Kif1c	5793.95	5237.16	0.145815	0.0321543
												Thbd	357.487	269.446	0.407571	0.0323958
												Cngb1	273.066	202.208	0.433544	0.0324309
												Shf	247.594	178.424	0.472959	0.0325276
												Tsc22d2	1558.77	1363.72	0.192808	0.0325599
												Gatm	80.9801	42.6691	0.924224	0.0326006
												Lta4h	1218.87	1407.3	-0.207312	0.0326885
												Malt1	515.118	631.532	-0.293784	0.0326888
												Oas1b	102.456	152.852	-0.57716	0.0328044
												Nfe2l2	1762.32	2012.92	-0.191823	0.0328632
												Dennd4b	772.676	635.746	0.281568	0.03288
												Cmklr1	88.2535	51.2982	0.782752	0.0329222
												Bcl9	487.823	386.699	0.3353	0.0330216
												Rpl23a	5821.56	5302.58	0.134728	0.0330275
												Cep170	5583.51	5112.58	0.127105	0.0330991
												C1rl	138.253	197.147	-0.511854	0.0331238
												Nbl1	427.039	333.837	0.355362	0.0331299
												Sorbs1	294.546	220.491	0.417976	0.0332744
												Zfp36l2	9117.08	9863.1	-0.113468	0.0333673
												1700020G03Rik	5.39029	0	4.85064	0.0333808
												Scx	134.398	85.2757	0.655992	0.0335349
												Gm20784	49.4411	20.2341	1.2877	0.0335423
												Fam171a2	368.201	284.869	0.370121	0.0336395
												Mtmr14	801.458	944.284	-0.236525	0.0336765
												Tnrc18	4704.04	4140.33	0.184207	0.033722
												Man2a1	3762.28	3409.31	0.142079	0.0338083
												Kif13a	1169.5	989.786	0.240645	0.0338391
												Mgat4b	2612.44	2304.26	0.18103	0.0338594
												Tmbim4	798.887	942.461	-0.238414	0.0338853
												Zcchc14	3654.76	3315.8	0.140407	0.0339288
												Gadd45b	500.908	612.073	-0.289051	0.0340297
												Tmem245	2044.14	1815.79	0.170867	0.0340346
												Hcfc1r1	1344.06	1167.73	0.202835	0.0341938
												Rpl38	2209.06	2531.39	-0.196511	0.0342361
												Abhd18	25.5012	7.57774	1.74795	0.0343734
												Arhgef19	430.357	337.936	0.349026	0.0344999
												Cct3	7334.91	7944.9	-0.115252	0.0347035
												Klhl26	798.65	667.919	0.257909	0.0347505
												Foxg1	710.774	589.816	0.26925	0.0349683
												Ccm2	851.095	716.144	0.249083	0.0349775
												Gm38043	5.40139	0	4.85327	0.0349894
												Sag	7.34366	23.8738	-1.70013	0.0351252
												Tmbim6	8495.66	9214.72	-0.117237	0.0351669
												Wdfy3	3582.11	3225.28	0.151434	0.0352363
												Gm26792	39.2192	73.2744	-0.9013	0.0353204
												Sbk1	324.068	246.147	0.396535	0.0353451
												Map6	1548.12	1357.93	0.189098	0.0355398
												Cd300lb	112.682	69.599	0.695403	0.0356022
												Gm43488	5.39029	19.8288	-1.87869	0.0357109
												Fgd1	937.347	788.14	0.25028	0.0358039
												Eif4b	14925.4	13846.5	0.108262	0.0358546
												Pld1	333.325	256.429	0.378345	0.0359172
												Gm20559	276.932	357.047	-0.366514	0.0359956
												Rab8b	545.969	662.528	-0.279179	0.0360009
												Stx5a	762.579	902.822	-0.24352	0.0361602
												Zfp469	338.745	260.402	0.37929	0.0362249
												Spn	1091.23	938.505	0.21752	0.0362479
												Atxn1l	2347.63	2099.97	0.16084	0.03643
												5031434O11Rik	20.0887	44.1793	-1.13679	0.0364897
												Ctxn1	404.305	316.463	0.353565	0.0365339
												Atp2b1	3658.54	3315.42	0.142048	0.0365515
												Vps37c	720.678	854.856	-0.246309	0.0366536
												Trim30a	410.372	514.55	-0.32662	0.0367345
												Paqr4	603.046	493.541	0.289011	0.0368454
												6330403L08Rik	694.655	577.044	0.267681	0.0369354
												Cpd	5352.25	5827.96	-0.122861	0.0369988
												Uba1	13949.9	14978	-0.102591	0.0370705
												Snx5	3171.8	3496.87	-0.140746	0.0371082
												Fam19a1	519.04	419.897	0.305791	0.037226
												Rbx1	1739.52	1963.76	-0.174964	0.0375835
												Ogfr	3045.14	3365.54	-0.144293	0.0375951
												Klc4	129.922	185.743	-0.515899	0.0376372
												Polr2a	5208.61	5679.3	-0.124843	0.037874
												Extl1	308.356	393.226	-0.350667	0.0379083
												Phgdh	7529.06	8140.75	-0.112697	0.0380902
												Gm12216	152.034	214.954	-0.499621	0.0381289
												Col7a1	1184.3	973.443	0.283115	0.0382728
												Wdr81	1016.81	864.688	0.233886	0.038363
												Tada2a	575.488	690.14	-0.262103	0.0385353
												Plekhh3	706.054	582.697	0.277081	0.0385456
												Ifi207	16.6814	39.0828	-1.22883	0.0386207
												Stk24	3697.48	3364.55	0.136143	0.0386348
												Jmy	838.776	709.06	0.242419	0.0386907
												Rras2	3348.58	3764.35	-0.168872	0.0387322
												Tcf20	3838.56	3485.35	0.139225	0.0387371
												Camk2n1	279.951	210.298	0.412786	0.0388239
												Scly	781.41	917.202	-0.231156	0.0388765
												Xylt2	728.946	606.66	0.265071	0.038907
												Snhg8	204.024	282.735	-0.47056	0.0389673
												Neurl1a	521.152	422.476	0.302769	0.0391498
												Pcna	7304.78	7947.11	-0.121613	0.0392056
												Gm44672	0	5.09643	-4.82014	0.0392918
												Gm29216	120.107	175.951	-0.550536	0.0393365
												Zfp462	725.38	603.083	0.266561	0.0394595
												H2-K2	55.8673	92.8802	-0.733417	0.0396914
												Lrrc58	2122.32	1890.81	0.166615	0.0399367
												Nphs2	0	5.06075	-4.81117	0.0399706
												Tax1bp3	706.96	587.29	0.267644	0.0400898
												Gm13910	304.361	386.917	-0.346224	0.040107
												Abhd17b	694.944	825.293	-0.247926	0.040142
												Arhgef28	165.205	113.832	0.537594	0.0404908
												Gm4204	2175.36	2476.88	-0.187301	0.0405351
												Synj2	2320.65	2078.81	0.158796	0.0405521
												Mtch1	4963.05	4486.39	0.145732	0.0406342
												Rmdn3	1166.31	1343.68	-0.204186	0.040877
												Nars	6171.41	6684.93	-0.115322	0.0409687
												Phip	2589.01	2872.12	-0.149749	0.0410111
												Apln	1153.45	999.881	0.206111	0.0410366
												Ece1	636.276	527.491	0.270417	0.0412987
												Plpp3	369.503	287.862	0.360194	0.0413121
												Shank2	1252.43	1084.21	0.208211	0.0415445
												Pttg1	359.296	447.994	-0.318236	0.0415524
												Sidt2	1584.36	1787.7	-0.174263	0.0416174
												Lgr6	344.575	267.717	0.364252	0.0416516
												Sec14l2	32.3713	12.6742	1.35186	0.0416991
												Pter	228.371	167.072	0.450975	0.0417187
												-	15.738	2.54376	2.62983	0.0417531
												Cxcl16	1245.63	1420.66	-0.189738	0.0418969
												Apol7a	237.672	312.627	-0.395539	0.0421226
												Ddx3x	8872.03	9666.23	-0.123699	0.0422583
												Lztr1	1537.69	1354.1	0.183481	0.042294
												Foxl1	198.96	142.156	0.484992	0.04234
												Sema6b	1702.62	1455.75	0.226033	0.0423913
												Fgf2	179.389	126.399	0.504994	0.0425833
												Gm21378	96.5368	58.319	0.726662	0.0428244
												Tnrc6c	1495.08	1316.8	0.183192	0.0428924
												Asgr1	19.0972	5.06075	1.91418	0.0429322
												Anxa7	3946.13	4379.55	-0.150402	0.0429554
												Cachd1	1335.74	1169.53	0.19172	0.0429995
												Zfp516	1679.28	1469.53	0.192506	0.0430021
												Arhgef10l	1188.49	1024.43	0.214295	0.0432899
												Atp5j	1456.44	1279.4	0.187007	0.0433049
												-	216.633	286.054	-0.400843	0.0433053
												Reep5	2753.95	2460.61	0.16238	0.0433166
												Rbm47	63.7067	102.093	-0.680202	0.0434382
												4930447F24Rik	530.915	638.726	-0.266789	0.0436001
												Brd3os	137.31	89.5081	0.617757	0.0436218
												Glipr2	1004.29	1160.07	-0.208074	0.0436732
												Zfhx2	161.742	220.843	-0.449359	0.0439432
												Nfyb	769.564	900.474	-0.226599	0.044126
												Zfp207	3909.68	4313.97	-0.141991	0.0442045
												Matn2	679.746	564.387	0.268467	0.0442385
												Neat1	5695.89	5067.22	0.168807	0.0443212
												Otud7b	2225.3	1985.29	0.164584	0.0443644
												1700037H04Rik	1161.74	1010.08	0.201821	0.0444431
												Tapbpl	1372.1	1556.84	-0.182192	0.0446313
												Rpl37a	6199.9	6764.57	-0.125753	0.0446509
												Rap1gap2	181.919	127.9	0.507997	0.0446534
												Bsn	664.145	552.252	0.266333	0.0448422
												Gpr17	4.89824	0	4.71261	0.0450279
												Sqor	316.688	399.85	-0.33629	0.0450442
												Rps21	3239.63	3557.91	-0.135167	0.045386
												Rel	331.268	417.83	-0.334892	0.0454101
												Itgb7	8571.85	9266.21	-0.112374	0.0454134
												Plekho1	406.251	319.737	0.34537	0.0454511
												Nr4a2	318.156	246.325	0.369197	0.0454845
												Tmem234	1856.06	1647.21	0.172241	0.0455093
												Rpl7-ps7	117.539	73.0782	0.68561	0.0456319
												Iars	3767.29	4122.17	-0.129878	0.0456417
												Gm26847	14.2101	3.03823	2.2238	0.045969
												-	253.843	329.757	-0.377228	0.0460501
												Lrrc73	68.6198	38.5973	0.830182	0.0463288
												AC133103.7	24.0029	8.12574	1.56283	0.0464429
												Rps25-ps1	76.9845	128.391	-0.737401	0.0464852
												-	81.8865	48.2778	0.762476	0.0464974
												Mars	2072.59	2312.26	-0.157818	0.0466217
												Ak5	221.509	162.497	0.447006	0.0466877
												Tspan15	403.465	495.528	-0.296614	0.0468818
												Foxp3	7.84681	0.512319	3.94736	0.0471131
												Pgk1-rs7	259.155	190.38	0.444988	0.0471715
												Tfg	1249.25	1438.39	-0.203461	0.0472836
												Ppp2r2d	1213.88	1385.59	-0.190963	0.0477084
												Plgrkt	538.07	649.44	-0.271343	0.0477195
												Pogk	1576.87	1392.03	0.179802	0.0477609
												Cotl1	454.915	367.294	0.308777	0.0479689
												Ptprs	7363.2	6741.55	0.127276	0.0480183
												Hist1h2bg	28.9085	11.1729	1.37163	0.0480586
												Dock5	2240.1	2010.4	0.156141	0.0480844
												Lrp5	2016.68	1779.56	0.180594	0.048103
												Slc12a5	88.2535	53.2672	0.727945	0.0482519
												Snord88c	0.488344	7.61342	-3.95793	0.0482966
												Pard6g	494.034	401.003	0.300897	0.0483011
												Ltbp3	4865.98	4407.13	0.142925	0.0485049
												Epha2	6249	5734.04	0.124104	0.0485614
												Tiparp	1675.84	1475.49	0.183588	0.0486315
												Arsj	540.131	444.292	0.281792	0.0486665
												Gm12396	29.4339	108.111	-1.87721	0.0487737
												Oxct1	4742.82	5155.68	-0.120431	0.0488609
												Ubqln2	2899.25	3253.25	-0.166286	0.0488803
												Rps18-ps3	185.304	133.05	0.477911	0.0490489
												Gm25835	1.46873	10.175	-2.79104	0.0491604
												Akr1b3	1819.86	2040.24	-0.164968	0.0491972
												Inafm2	542.799	441.066	0.299199	0.0493329
												3110043O21Rik	193.085	256.861	-0.41177	0.0493896
												Spred2	1955.11	1741.7	0.166776	0.0497024
												Sp100	781.381	909.5	-0.219058	0.0497119
												Med13	2413.11	2671.03	-0.146542	0.0497282
												Dzip1l	1159.03	1003.65	0.207668	0.049834
												BC005537	4214.81	4607.23	-0.128462	0.0498797
												Crhbp	16.1746	36.9979	-1.19415	0.0499568
												Selenow	1696.31	1448.79	0.227593	0.0500039
												B3gnt3	2970.82	3270.34	-0.138628	0.0500176
												Glmp	1630.1	1440.94	0.17788	0.0503324
												Hip1r	2760.86	2467.77	0.161934	0.0504226
												Apcdd1	287.257	220.941	0.378739	0.0506854
												Gpi1	8815.2	8056.05	0.129955	0.0508017
												AC113595.1	271.601	345.317	-0.346481	0.0508344
												Trmt1l	960.551	1111.95	-0.211139	0.0508885
												Inf2	3459.46	3143.35	0.138293	0.050983
												P4ha3	642.18	536.927	0.258332	0.0509904
												Pxdc1	1412.22	1241.06	0.186489	0.0510193
												Cct2	5465.9	5911.79	-0.113125	0.0514532
												Crebrf	513.609	618.14	-0.267148	0.0515227
												Cs	4970.69	5387.34	-0.116123	0.0515571
												Dgkz	1231.82	1077.84	0.19272	0.0515674
												E230016K23Rik	0	4.57519	-4.6649	0.0521024
												Ptdss1	1030.1	887.63	0.214691	0.0521024
												Bmp2	835.772	715.056	0.225071	0.0521463
												Gm5805	110.307	71.6304	0.622991	0.0522162
												Cenpb	6786.67	6119.46	0.149335	0.0522398
												4931406P16Rik	956.415	824.54	0.213974	0.0522415
												Fosl1	8120.68	7551.04	0.104917	0.0525639
												-	42.6672	74.2366	-0.798863	0.0526096
												Nnmt	402.092	496.245	-0.303573	0.0527464
												Gm14539	140.639	194.434	-0.467258	0.0528786
												Itgb2	25.9932	9.65378	1.42912	0.0530088
												Ctdspl	901.78	771.558	0.225112	0.0531388
												Nfat5	7581.99	7018.69	0.111369	0.0531929
												Gm36033	188.719	249.31	-0.401727	0.0531964
												Pgf	20.5845	6.59771	1.64122	0.0532251
												Gnptab	1908	2131.27	-0.15962	0.0532252
												Lrch1	423.324	524.066	-0.307861	0.0532357
												Dnajc3	1804.81	2010.91	-0.155996	0.0532435
												Dnajc21	1148.9	1307.81	-0.186845	0.0533909
												Zc3hav1	2336.02	2589.53	-0.148566	0.053503
												Rpn2	8339.86	8983.29	-0.107244	0.0535197
												Gm44702	0	4.55735	-4.65992	0.0536145
												4930483K19Rik	0	4.55735	-4.65992	0.0536145
												Slc8b1	446.658	360.66	0.308568	0.0537631
												Sh2b3	1869.8	1669.11	0.163759	0.0539828
												Pld3	779.964	663.362	0.233654	0.0540136
												5031439G07Rik	3494.91	3151.38	0.149257	0.0540662
												Gm37090	151.524	209.964	-0.470438	0.0542405
												Ankrd50	1544.6	1370.76	0.172287	0.0542742
												Mmp28	204.439	270.943	-0.406106	0.0543193
												Rpl10a	9756.61	10578.5	-0.116697	0.0543864
												Psma7	4098.04	4478.06	-0.127884	0.0544939
												Ctbp2	1394.6	1222.19	0.190246	0.0544946
												Morn1	39.2118	18.2918	1.10037	0.0545012
												Gm26873	52.9262	86.3003	-0.705374	0.0546299
												Sorcs2	180.902	130.065	0.476115	0.0546862
												Actn4	13796.4	12740	0.114942	0.0548345
												Rps13	5577.51	6064.13	-0.120676	0.0549022
												Smad6	495.673	405.73	0.288803	0.055061
												Gstp1	112.741	159.891	-0.504198	0.0552881
												Usp39	252.633	38.6597	2.70821	0.0554075
												Tmcc3	1024.44	889.617	0.203563	0.0554625
												Clmp	1257.25	1103.68	0.18801	0.0554744
												Nfe2l1	7378.3	8053.34	-0.126292	0.0555025
												-	63.7252	100.124	-0.651627	0.0556633
												Abcb1b	2570.39	2827.94	-0.137762	0.0559879
												Tpm1	11446.2	10703.6	0.0967759	0.0560824
												Etl4	470.583	384.85	0.290083	0.0561532
												Tspan14	1070.49	925.782	0.209406	0.0561792
												Ptp4a3	778.994	663.05	0.232392	0.0563083
												Il16	274.487	210.361	0.384092	0.0563636
												Gm42717	7.34736	0.512319	3.85259	0.056438
												Ppa1	1617.74	1832	-0.179472	0.0564451
												Shc1	2599.65	2348.34	0.146721	0.0565117
												Socs2	52.9151	86.3449	-0.706201	0.0566297
												9030624J02Rik	1610.64	1426.95	0.174622	0.056647
												Sh3pxd2a	5212.4	4764.49	0.129657	0.0567241
												2610507B11Rik	8874.56	9516.32	-0.100716	0.0567766
												Col18a1	1100.66	948.668	0.214504	0.0568112
												Nptxr	3176.44	2895.2	0.133791	0.0570851
												Cald1	16123	15057	0.0986773	0.0571017
												Ass1	397.978	319.519	0.31693	0.0572237
												Cst6	339.584	266.065	0.352041	0.0574255
												Psma2	2216.25	2466.83	-0.154556	0.0574605
												Nop56	4683.95	5079.95	-0.117056	0.0575556
												Chordc1	1195.74	1373.59	-0.200075	0.0575697
												Tiprl	1172.14	1360.61	-0.215155	0.0576161
												Fam110c	156.348	108.807	0.523461	0.0577991
												Nxph3	0.488344	7.11002	-3.85915	0.0578826
												Trib2	439.14	353.697	0.311984	0.057918
												Gm44275	555.484	459.412	0.273799	0.0579467
												Itgb3	38.7309	17.8152	1.12138	0.0579849
												Mical2	5152.41	4763.4	0.113257	0.0580988
												Sun1	4589.55	4231.5	0.117201	0.0584819
												Ust	312.256	244.365	0.353831	0.0585319
												Shc2	285.341	359.114	-0.331748	0.0585381
												Ap3s1	1339.91	1519.53	-0.181495	0.058629
												Esx1	100.481	64.5382	0.638985	0.0586567
												Gm10478	12.2604	2.54376	2.27011	0.058658
												Hspa8	42050.9	44664.4	-0.0869909	0.0587646
												Adamts10	403.957	325.146	0.31323	0.0591633
												Hvcn1	12.7636	2.55268	2.32509	0.0593832
												Pdlim7	1155.9	1010.89	0.193471	0.0596358
												Slc29a2	311.312	243.817	0.352615	0.0597658
												Golga7	1158.24	1313.01	-0.180967	0.0600555
												Dhdds	864.333	997.68	-0.20708	0.0600789
												Rps6ka2	716.294	603.604	0.247054	0.060121
												Hist1h2af	4.4136	0	4.5621	0.0601986
												Gm45290	4.4136	0	4.5621	0.0601986
												Gm15501	1373.22	1207.97	0.185033	0.0602629
												Gm4707	4.4099	0	4.56103	0.0603116
												Mir697	4.4099	0	4.56103	0.0603116
												Gm18290	4.4099	0	4.56103	0.0603116
												Col5a2	977.51	816.196	0.260134	0.060344
												Gm28875	239.692	181.39	0.402287	0.0605519
												Sectm1b	5.87863	18.7774	-1.67526	0.0606472
												Tns2	2034.48	1827.91	0.154479	0.0607032
												Adcy6	2239.56	2002.14	0.161726	0.0607069
												Dpy19l1	2322.27	2096.51	0.147535	0.0607526
												H3f3b	19192.3	18027	0.0903701	0.0610456
												Cep164	823.767	699.398	0.236103	0.0611908
												Bcar1	4256.33	3865.65	0.138892	0.061212
												Mitd1	471.075	565.964	-0.26488	0.0613117
												Slc9a1	2439.52	2700.86	-0.146794	0.0613454
												Speg	535.806	440.63	0.282364	0.0614153
												Scube3	90.6582	56.9159	0.671959	0.0616294
												Ncam2	0	4.53951	-4.65482	0.0617568
												Anxa6	2116.63	1905.3	0.151677	0.0619659
												Aldoa	23730.1	22273.7	0.0913913	0.0619769
												Tomm34	1323.87	1169.07	0.179435	0.0619788
												Fbxo10	488.703	403.24	0.277353	0.0619935
												Uap1l1	1656.17	1465.82	0.176282	0.06205
												Eed	737.626	858.059	-0.218194	0.06206
												Npr2	758.036	642.005	0.23967	0.062157
												Cbfa2t2-ps1	93.6511	55.0361	0.76795	0.0621782
												Ano8	2572.53	2874.87	-0.160256	0.0622062
												Rps19	9067.67	8284.43	0.130358	0.0623244
												Ly6c2	9.79648	25.8428	-1.39958	0.0624018
												Sac3d1	759.268	879.728	-0.212379	0.0625475
												Mapk3	3790.74	3483.33	0.121987	0.0628313
												Ubtf	6212.75	5751.7	0.111246	0.0631413
												Znrf2	722.472	839.317	-0.216283	0.0633383
												Agap3	2635.11	2370.61	0.152674	0.0634912
												Golga4	1879.64	1684.02	0.158525	0.063633
												Hexim1	908.125	1053.9	-0.21482	0.0637422
												Nfatc4	351.564	278.146	0.337709	0.0640023
												Arl6ip5	2870.15	3136.92	-0.128225	0.064103
												R3hdm2	1377.22	1212.81	0.18339	0.0641952
												Eif3j1	1472.84	1697.57	-0.204846	0.0642655
												Gm48611	4.40249	0	4.55887	0.0642892
												Gm6563	628.61	752.7	-0.259768	0.0643203
												Plxnd1	1936.56	1724.32	0.16753	0.0644956
												Tspan11	1940.19	2150.11	-0.148165	0.0646302
												Ajuba	1802.39	1589.27	0.181604	0.0646969
												Zfp523	633.841	535.346	0.2437	0.0648463
												Dpf2	1943.23	2150.5	-0.146247	0.0648894
												Zfp862-ps	891.203	1021.39	-0.196678	0.0650126
												Snord53	10.3033	26.4533	-1.36035	0.0650653
												Arl4d	27.4472	11.1818	1.29596	0.0651251
												Unc5a	66.1744	103.26	-0.641511	0.0652026
												Fmnl3	1702.65	1520.85	0.162858	0.0653381
												Hectd1	4368.08	4722.58	-0.112583	0.0656289
												Amd2	102.297	60.9163	0.748028	0.0658035
												St3gal5	177.398	127.856	0.472238	0.0658228
												Psme1	2204.58	2432.84	-0.142124	0.0661835
												Ackr3	4701.76	4341.04	0.11513	0.0664767
												Foxp4	1807.57	1618.88	0.159016	0.0665
												Asns	2037.98	2259.66	-0.149004	0.0665661
												Clec2d	141.653	194.746	-0.458877	0.0666829
												Hoxd3	14.7021	33.6079	-1.19203	0.0669305
												Ggcx	10.2885	25.9142	-1.3323	0.066985
												Amdhd2	429.458	350.908	0.291393	0.0670259
												Sec23b	1983.59	2195.06	-0.146149	0.0672225
												Zmynd15	387.649	471.868	-0.283501	0.0677831
												Pacs1	2301.86	2072.32	0.151556	0.0681041
												9330175E14Rik	184.738	242.801	-0.394108	0.0681258
												Cp	135.231	189.627	-0.487971	0.0681919
												Itm2c	2421.22	2185.06	0.148138	0.0681933
												Mpeg1	20.603	41.6177	-1.0148	0.0683256
												Itpa	1113	1268.07	-0.188234	0.0685052
												Hsp90aa1	13233.2	14192.9	-0.10102	0.0685199
												Gm27219	54.3986	86.2825	-0.665563	0.068562
												Psme4	1970.48	2193.21	-0.154581	0.0687072
												Mtfr2	261.723	330.398	-0.336279	0.0687139
												Heatr6	1207.77	1361.2	-0.172572	0.0688467
												Mfge8	3157.45	2868.57	0.138387	0.0688554
												Nexn	322	255.413	0.334248	0.0688722
												Batf3	14.7206	33.0153	-1.1657	0.0689152
												Ifih1	504.36	598.267	-0.246283	0.0689517
												Eif5a	19499.6	20706.2	-0.0866096	0.0690173
												Sh3bp5	1134.38	1285.74	-0.180634	0.0692169
												1110051M20Rik	226.462	288.851	-0.351148	0.0692587
												Rftn2	114.187	76.0807	0.585415	0.0692628
												Nmi	379.392	460.004	-0.277998	0.0694499
												Ttc28	606.853	508.18	0.256216	0.0694813
												Elf1	1350.94	1529.59	-0.179308	0.0698375
												Gm3571	172.567	227.628	-0.399408	0.0698711
												Zbtb7b	892.364	766.587	0.219227	0.0700321
												Bloc1s6	829.778	953.759	-0.200841	0.0700352
												Stk39	835.716	715.546	0.2238	0.0702045
												AV039307	8.34255	1.0068	3.04345	0.0703066
												Gm15751	27.4435	51.9176	-0.919098	0.0704626
												Spidr	865.087	992.53	-0.198302	0.0705766
												Slc35b1	1171.69	1322.77	-0.175021	0.0706967
												Col16a1	7643.61	5940.53	0.363673	0.0710465
												Prkd2	683.867	793.824	-0.215092	0.0710631
												Antxr2	900.884	782.588	0.203126	0.0713222
												Dnah17	59.3153	93.5977	-0.657649	0.0714342
												2610035D17Rik	125.508	86.3806	0.539181	0.0714531
												Lhx8	310.243	245.175	0.339483	0.0715505
												Fbxl2	265.7	206.73	0.362113	0.0716682
												Dennd2d	11.7795	2.53483	2.21494	0.0716946
												AC121912.1	0	4.06287	-4.49373	0.0717071
												Tlx3	0	4.06287	-4.49373	0.0717071
												Bahcc1	4649.73	4236.29	0.13439	0.0717477
												Psmd2	9599.91	10237.9	-0.0928344	0.0717963
												Arhgap29	966.652	1111.35	-0.201395	0.071835
												Smap2	852.986	981.037	-0.201693	0.0718672
												Zscan20	158.298	113.698	0.477317	0.0718695
												Gsto2	42.1197	20.8445	1.01552	0.0719624
												Smug1	568.226	475.984	0.255607	0.072036
												Stra6	0	4.07179	-4.49652	0.0720956
												Nefh	0	4.07179	-4.49652	0.0720956
												Ctgf	84.2986	53.3118	0.661028	0.0722131
												Gm42047	8220.18	8812.2	-0.100309	0.0722215
												Fcgrt	295.134	232.599	0.34351	0.0723516
												AC149588.1	16.6629	5.06967	1.71577	0.0724685
												Dagla	1066.71	936.096	0.188479	0.0724718
												Prpf19	3937.96	4271.33	-0.117266	0.0726705
												Msl1	1939.28	1750.65	0.14765	0.072763
												Vmn1r32	0	4.05395	-4.49093	0.0727734
												Vps50	349.976	281.238	0.315366	0.0728819
												Tnfsf10	42.6524	71.4877	-0.745539	0.0732359
												Ccdc25	477.375	568.129	-0.251111	0.0732767
												Ndrg4	991.702	1125.24	-0.182287	0.0735992
												Rfc3	956.371	1086.68	-0.184298	0.0736506
												Slc22a15	209.833	156.763	0.420278	0.073733
												Gm9833	195.582	252.446	-0.368128	0.073792
												Pld5	203.447	152.799	0.412865	0.0738739
												Map3k3	1959.86	1767.19	0.149347	0.0739693
												Sel1l	1620.09	1450.98	0.158977	0.0740345
												Fam78b	116.174	79.2528	0.551916	0.0741075
												Btg1	4759.96	5205.67	-0.12917	0.074168
												Ulbp1	89.7518	133.313	-0.571388	0.0741738
												Gm37983	0	4.08071	-4.49933	0.0742474
												Dlgap4	2194.14	2409.38	-0.135037	0.0745049
												Cth	52.9225	83.7566	-0.662305	0.074527
												Atf6	1539.6	1715.95	-0.156504	0.0748345
												Csk	2340.19	2129.04	0.136391	0.0748489
												Fbxo28	968.065	1102.1	-0.187153	0.0749933
												Tlr3	343.998	422.881	-0.297837	0.0750679
												Ppp2r2a	1761.17	1958.36	-0.153185	0.0751505
												Zbtb37	624.433	521.527	0.260088	0.0752146
												Gm9824	406.599	501.533	-0.302962	0.0753883
												-	1565.28	1394.37	0.166687	0.0755316
												4930553P18Rik	0	4.04503	-4.48811	0.075604
												Gm12017	0	4.04503	-4.48811	0.075604
												Bcl2l1	1994.98	1804.54	0.144785	0.075643
												Ccni	4932.91	4497.37	0.13331	0.0756638
												Carhsp1	3889.78	4206.06	-0.112794	0.0756823
												Ppfibp1	3795.08	3486.54	0.122317	0.0758299
												1700025G04Rik	1057.79	927.452	0.189619	0.0758489
												Cgnl1	42.6672	21.8513	0.965583	0.075871
												Ncoa1	267.613	209.202	0.355247	0.0759195
												-	89.663	52.6121	0.768071	0.0759645
												Styk1	369.166	454.039	-0.29883	0.075965
												Nhej1	28.8937	53.2583	-0.882176	0.0763496
												-	135.016	84.7366	0.671627	0.0763974
												Skil	1484.13	1321.95	0.166896	0.0764404
												Ero1l	3592.09	3888.51	-0.114389	0.0764694
												Dclre1a	793.008	683.364	0.214648	0.0767194
												Shroom3	6.36697	18.8042	-1.56173	0.0767598
												Shb	1908.66	2124.45	-0.154503	0.0767868
												Wnk1	8528.06	7967.62	0.0980465	0.0768035
												N4bp3	819.631	937.913	-0.194502	0.0768466
												Ran	12040.8	12848.6	-0.0936646	0.0770533
												Dact3	300.08	235.295	0.351043	0.0771379
												Zmiz1	4942.6	4587.16	0.107688	0.0771804
												Rpl41	10669.7	11525.1	-0.111219	0.0772102
												Kdelr3	725.373	621.971	0.221859	0.0773036
												Gm10156	253.355	196.025	0.370211	0.077325
												H2-T24	260.336	325.912	-0.324261	0.0774256
												Dusp3	534.822	449.442	0.250926	0.0775128
												Dzip1	422.925	345.46	0.292077	0.0775826
												Sgsh	482.392	394.006	0.292279	0.0776977
												E330011M16Rik	15.6677	4.57519	1.77674	0.0777692
												Tmem33	1220.38	1373.88	-0.170934	0.0779505
												Usp1	3528.77	3215.78	0.133955	0.0779751
												mt-Tc	275.067	214.891	0.356238	0.0779885
												Gm45251	3.43321	13.1865	-1.94206	0.0781136
												Fgf7	1691.22	1499.93	0.173115	0.0782581
												Cct6a	7433.26	7942.27	-0.0955664	0.0783215
												Sf3a3	1912.02	2109.88	-0.142049	0.0783405
												Notch2	3447.87	3165.7	0.123187	0.0783643
												Klf6	4605.35	4982.54	-0.11359	0.0783768
												-	509.24	602.508	-0.242493	0.0784305
												Yaf2	1157.32	1024.32	0.176138	0.0789199
												Rffl	291.749	362.451	-0.31325	0.0789791
												Fkbp1b	71.5646	43.6223	0.71373	0.0790142
												6030442K20Rik	22.0458	42.6869	-0.952865	0.0791304
												Slc30a1	10.2885	2.02251	2.34396	0.0792148
												Rinl	0	4.61088	-4.67517	0.079303
												Arhgef25	1146.31	998.015	0.19997	0.0793086
												Mt2	514.319	607.831	-0.241086	0.0794911
												Slc15a2	138.209	186.237	-0.43043	0.0796289
												Sash1	2318.86	2106.74	0.13836	0.0797311
												CT573086.1	70.1551	41.2035	0.768208	0.079806
												Slc7a2	10.2885	2.04036	2.33728	0.0799627
												P4ha2	2672.91	2420.61	0.143152	0.0799866
												Gm10073	204.298	265.499	-0.377953	0.0800895
												Pik3c2b	225.023	172.636	0.382256	0.0801852
												Hnrnpm	7704.41	8259.45	-0.100332	0.080211
												Insl6	59.2598	92.8891	-0.648259	0.0805182
												Ccdc43	630.419	731.695	-0.214978	0.0806501
												Arhgap28	157.82	210.477	-0.415038	0.08092
												Rai14	5323.45	4943.06	0.10694	0.0809316
												Plxna4	49.0416	26.4533	0.891169	0.0812807
												Ttc7	2250.2	2030.72	0.148142	0.0813908
												Lpar1	437.209	359.76	0.281507	0.0814459
												Rbm25	1902.7	2098.16	-0.141065	0.0816401
												0610009L18Rik	93.1184	60.9877	0.61091	0.081665
												1700123L14Rik	3.92155	0	4.39164	0.0816985
												2010103J01Rik	3.92155	0	4.39164	0.0816985
												Vcp-rs	2106.05	2351.48	-0.159068	0.0818875
												Rapgef2	1255.33	1403.98	-0.161469	0.0819446
												Zbtb5	626.39	730.056	-0.2208	0.0821698
												Arhgef17	2682.25	2420.11	0.148443	0.0822368
												Cul2	2112.65	2335.81	-0.14496	0.0822596
												Nanos1	411.238	338.72	0.279905	0.0825827
												Akr1c12	3.91785	0	4.39043	0.0826291
												A530041M06Rik	3.91785	0	4.39043	0.0826291
												Gm44981	3.91785	0	4.39043	0.0826291
												Lyar	1664.93	1847.02	-0.149769	0.0827149
												Camsap2	2696.53	2471.51	0.125706	0.0827338
												Mvp	2647.85	2913.13	-0.137701	0.0827823
												Sema3c	722.853	618.915	0.223966	0.0828602
												Slc25a28	701.984	813.47	-0.212526	0.0828838
												Yars	2312.14	2528.03	-0.128772	0.083001
												Gpr137b	1452.24	1619.1	-0.156931	0.0830545
												Tarsl2	309.692	245.795	0.333482	0.0830594
												Ngef	2850.44	2612.77	0.125648	0.0832348
												Zfp788	171.546	126.938	0.434453	0.0832641
												Tor1a	661.74	764.916	-0.208981	0.0833719
												Ap2a1	2589.33	2365.4	0.13053	0.0834149
												Inpp1	663.734	766.724	-0.208142	0.0834346
												Cap1	8043.83	7509.66	0.0991037	0.0837999
												-	88.7418	57.8959	0.616126	0.0839131
												Jmjd1c	914.107	795.373	0.200621	0.0839874
												Dip2a	2140.07	1946.22	0.137025	0.0840464
												Slc38a10	3200.31	2893.19	0.145576	0.0840843
												Traf5	8.81979	1.52804	2.53134	0.0843686
												Taf1d	866.652	989.313	-0.191084	0.0846552
												Chpf	3607.57	3298.32	0.12929	0.0846624
												Tbc1d12	459.802	380.079	0.274485	0.0846803
												Mink1	1395.37	1227.22	0.185355	0.0847427
												Gm31763	0.492045	6.09431	-3.63487	0.084748
												Adamts4	326.073	403.049	-0.305632	0.0849244
												Fryl	2047.75	2254.74	-0.138899	0.0852194
												Tbkbp1	2126.37	2358.31	-0.149324	0.0852252
												Twf1	2074.09	2297.47	-0.147603	0.0854625
												Rap2b	321.575	258.972	0.312324	0.0854934
												Gas2l1	2154.65	1944.8	0.147902	0.0856049
												Hmmr	1813.89	2018.13	-0.153992	0.0862728
												Fbxl17	1296.57	1154.97	0.166763	0.086275
												Clstn1	5995.41	5557.05	0.109545	0.0865743
												Ilvbl	423.931	349.955	0.276775	0.0866892
												Tmem169	20.603	7.63127	1.43361	0.0867126
												Aif1l	347.032	419.411	-0.273312	0.0868157
												Gm43655	0.488344	6.07646	-3.63317	0.0868244
												Pprc1	2948.6	3199.38	-0.117764	0.0870875
												Fbxo30	661.707	764.1	-0.20761	0.087242
												Gid4	1009.71	889.715	0.182551	0.0873054
												Cbln1	291.242	231.125	0.333577	0.0873208
												Gm13835	778.732	910.144	-0.22511	0.0873997
												Acot9	1962.73	2156.29	-0.135737	0.0875318
												4933405D12Rik	7.85791	1.0068	2.95727	0.0877954
												Samd1	1695.91	1529.3	0.149245	0.0879163
												Rad54l2	1270.97	1131.71	0.167518	0.0879878
												Gm17258	7.86531	1.01572	2.95254	0.0880695
												Bckdha	104.402	71.1002	0.554275	0.0880809
												Mast3	25.9377	50.6521	-0.965536	0.0880811
												Islr2	1.46873	8.66483	-2.55894	0.0881242
												Lamp2	6207.46	6719.96	-0.114483	0.0881827
												Chchd2	3767.31	4097.34	-0.121207	0.0884001
												Clint1	3742.49	4044.66	-0.111977	0.0884298
												Ybx3	9345.88	9938.33	-0.0886815	0.0884337
												Gm13187	7.35106	1.01572	2.85555	0.0884421
												Slfn2	12.7376	28.4669	-1.15967	0.0886596
												Chsy1	1003.04	879.906	0.18904	0.0887899
												Ankrd27	1578.78	1420.08	0.152797	0.0891074
												Tbk1	915.49	1042.75	-0.187798	0.0892003
												Psma5	2464.15	2684.62	-0.123643	0.089255
												Vmn1r90	2.44542	11.2175	-2.19542	0.089402
												Slc26a11	108.387	73.644	0.557462	0.089451
												Eps8l2	454.508	377.406	0.268208	0.0894907
												Rpsa-ps10	2724.44	2486.53	0.131777	0.0895525
												Ankrd35	12.7673	29.4915	-1.2083	0.0895691
												Maff	1744.29	1932.45	-0.147738	0.0896532
												Galnt15	964.713	848.717	0.184862	0.089671
												Gm5039	1.47243	8.60238	-2.54818	0.0896785
												Crnkl1	1091.06	1231.4	-0.174647	0.0901288
												Midn	1751.45	1557.21	0.169635	0.0906006
												Bdkrb2	61.2872	36.1249	0.763289	0.0907884
												Metrnl	1150.25	1010.02	0.187623	0.090789
												Ptpn14	2499.69	2277.38	0.134436	0.0908279
												Arap1	651.499	559.237	0.220358	0.0908709
												Dock10	67.1659	99.4779	-0.566862	0.0910501
												Bgn	31324.9	29438	0.0896145	0.0911335
												Birc6	4607.16	4280.7	0.106005	0.0911617
												Sec23ip	1559.97	1727.61	-0.147289	0.0915531
												Kank1	245.153	191.405	0.356908	0.0915677
												44809	1664.58	1497.49	0.152534	0.091642
												Calhm2	310.794	247.555	0.328514	0.0916654
												Arhgef10	742.683	642.607	0.208895	0.0917904
												9330159F19Rik	10.2959	24.8182	-1.27004	0.0918563
												Trim56	2368.31	2597.99	-0.133483	0.0919552
												Pomp	2373.16	2588.66	-0.125427	0.0921275
												Tbx20	960.858	1086.44	-0.177312	0.0922168
												Gm20604	44.5799	23.9006	0.900073	0.0922984
												Aars	8116.22	8715.47	-0.102759	0.0924393
												Bbx	1279.31	1425.27	-0.155884	0.0925521
												Snx6	1163.51	1317.94	-0.179896	0.0925879
												Gm46212	82.9039	52.8262	0.650086	0.0926025
												Sis	35.7897	59.8827	-0.742848	0.0926429
												Arhgap19	510.231	598.949	-0.231145	0.0926459
												Srp19	901.909	1020.21	-0.177804	0.0927458
												Tmem86a	11.7721	2.5616	2.20526	0.0928141
												Rgs17	27.9762	12.1886	1.19841	0.092886
												Slc15a1	9.80388	2.04036	2.2675	0.0931409
												Sele	32.3639	55.37	-0.774775	0.0932083
												Psmc5	2042.97	2247.16	-0.137465	0.0933077
												Ppif	355.859	427.546	-0.264785	0.0934222
												Ptprg	598.566	506.936	0.239472	0.0934388
												Mmp24	16.6629	5.57307	1.57889	0.0934766
												Cep250	2315.67	2066.47	0.164352	0.0937694
												Tmed4	571.503	663.74	-0.215819	0.0937725
												Glrx3	1679.67	1857.13	-0.144926	0.0938104
												Hmgb1-ps2	867.207	746.7	0.216062	0.0940588
												St3gal1	1935.42	2124.49	-0.134455	0.0941632
												Tfpi	561.74	478.394	0.231729	0.0941877
												Efna1	260.295	204.805	0.346142	0.0943268
												Slc35d2	111.272	77.2302	0.527061	0.0943297
												Atp5a1	527.164	632.356	-0.26238	0.0945074
												Slc25a10	958.002	840.141	0.189421	0.0945556
												Gm45493	9.79648	2.04036	2.26655	0.0946686
												Smoc2	20.603	7.58666	1.4392	0.0946743
												Crip2	3666.26	3388.48	0.113708	0.0947084
												Eno1	72844.5	69155.4	0.0749775	0.0947527
												Rpsa	28649.5	27135.5	0.078321	0.0948249
												Gm26901	2.45282	10.6338	-2.11726	0.094918
												Pdcd5	345.559	415.968	-0.267473	0.0950987
												H2-M3	655.103	765.749	-0.225096	0.0953905
												Ppp1r15a	359.836	432.5	-0.2655	0.0956945
												S100a6	19304.4	18160.4	0.0881465	0.0957181
												Fut8	371.031	301.356	0.299805	0.0957803
												Xrcc6	1094.22	1226.96	-0.165201	0.0957842
												Mocos	122.042	163.989	-0.42625	0.0960575
												Steap3	715.228	616.332	0.214845	0.0960662
												Gm17102	5.88233	0.512319	3.53122	0.0961014
												Rpl7a-ps7	5.87863	0.503398	3.53504	0.0963879
												Acsl5	2936.38	3179.88	-0.114951	0.0964838
												Ttc39c	3526.67	3813.05	-0.112616	0.0965355
												Gm13493	72.053	104.637	-0.538165	0.0965365
												Ncor2	4948.02	4543.77	0.122986	0.0965663
												2810474O19Rik	1700.97	1878.72	-0.143474	0.0967802
												Tmtc4	359.285	294.442	0.287053	0.0969322
												Nes	321.19	257.894	0.316457	0.0969437
												Tnfaip2	3861.75	4153.6	-0.105103	0.0970753
												Tvp23a	634.348	731.433	-0.205407	0.0971362
												Ago2	6530.64	6093.97	0.0998725	0.0974787
												Arf5	1821.11	1652.65	0.139986	0.0975283
												Ndufa6	890.796	781.123	0.189545	0.0975669
												Ifit3	50.0183	77.6801	-0.635295	0.0978776
												Plscr1	1293.88	1442.84	-0.157147	0.0979708
												Ckap4	6360.69	5959.43	0.094	0.0981437
												Hspa5	13638	14447.2	-0.083151	0.0981801
												Hyou1	4010.03	4317.55	-0.106591	0.0982139
												Ptgs1	2733.12	2514.76	0.120146	0.0983579
												-	13.7624	3.55055	1.9535	0.0986159
												Rplp1	23511.7	24792	-0.0764963	0.0986589
												Cfap157	118.135	83.2264	0.50507	0.0987901
												Mmp17	63.7104	94.5064	-0.568645	0.098965
												Virma	1302.26	1456.28	-0.161336	0.0989848
												AC160120.1	44.5762	23.9184	0.899169	0.0990046
												Igfbp6	4430.52	4076.97	0.120016	0.0990176
												4933404O12Rik	320.746	255.315	0.328898	0.0990348
												Morc2b	8.33515	1.51912	2.45386	0.0993918
												Lamtor2	797.648	687.143	0.215323	0.0994078
												Tlcd2	8.33145	1.51912	2.45332	0.0994832
												Gm15990	0	3.55947	-4.30268	0.0994843
												Gm47639	0	3.55947	-4.30268	0.0994843
												Smo	2409.42	2209.16	0.125189	0.0995509
												Nphp4	259.77	205.554	0.337561	0.0999208
												Fam109b	0	3.55055	-4.29948	0.0999703
												Gm9116	0	3.55055	-4.29948	0.0999703
												Psmd1	4304.66	4656.38	-0.113327	0.100009
												Gm20300	25.479	46.1393	-0.856927	0.100111
												Myo18a	2159.3	1930.13	0.161952	0.100133
												Gm6793	1281.11	1132.15	0.178432	0.100246
												Nucb2	256.806	317.506	-0.305931	0.100288
												Fbxl19	806.963	701.634	0.201884	0.100479
												Rom1	104.894	72.6015	0.530789	0.100548
												Adora2b	149.012	194.452	-0.384042	0.100553
												Mknk1	377.479	452.195	-0.260739	0.100576
												Lrpap1	1066.31	944.707	0.174698	0.100717
												Stradb	215.667	166.426	0.373657	0.100803
												Ankrd1	1336.49	1494.41	-0.161167	0.10091
												Atf4	6711.7	7181.14	-0.0975602	0.101202
												Amotl2	3588.39	3289.75	0.125384	0.101252
												Heatr5a	2919.43	3176.64	-0.121877	0.101265
												Gm45205	0	3.56839	-4.30588	0.101271
												Smtn	2386.24	2189.87	0.123911	0.101395
												Gm15832	15.6825	32.5833	-1.05426	0.101651
												Fam3c	968.69	855.506	0.179178	0.101696
												Tor1aip1	2089.44	2295.43	-0.135703	0.101729
												Tenm3	419.081	347.09	0.271704	0.101848
												Galnt10	465.851	387.942	0.263911	0.102093
												Reep3	2219.45	2017.1	0.137827	0.102113
												Slc15a3	13.2334	28.4847	-1.10553	0.102638
												Slc25a3	7691.61	8293.97	-0.108795	0.10271
												Tmem181a	1255.82	1125.43	0.158185	0.102777
												Psmd13	1672.63	1838.97	-0.136778	0.102807
												Gm44710	20.0739	7.63127	1.39649	0.102813
												Runx2os1	30.3735	14.2557	1.09254	0.102842
												Vdac3-ps1	305.833	375.891	-0.297794	0.102979
												Gm15564	1.46873	8.1079	-2.46434	0.103025
												Hist1h2ag	15.7084	5.08751	1.62715	0.103126
												Kank3	119.578	84.7634	0.496314	0.103263
												Lpin3	139.707	102.102	0.452498	0.103283
												Pald1	363.68	294.879	0.30291	0.103302
												Ccdc9	783.589	666.909	0.232759	0.103303
												C330007P06Rik	1005.23	1132.55	-0.172088	0.103336
												Ppia	15712.2	16998.3	-0.113488	0.103424
												Csnk2a1	2120	2355.62	-0.151913	0.103455
												F8	50.0072	28.9346	0.789135	0.103689
												Slc41a1	1692.02	1517	0.157576	0.103753
												Plod3	3494.81	3814.17	-0.126134	0.103804
												Cldn12	1965.39	2153.14	-0.131598	0.103924
												Evl	587.297	503.707	0.221449	0.103982
												Rnd3	684.259	784.775	-0.197825	0.104028
												Tesk1	430.435	359.662	0.259234	0.104032
												Gm7099	19.112	37.0068	-0.953641	0.104097
												Sell	3.43321	12.1975	-1.82909	0.104106
												Ankrd55	44.6058	70.1024	-0.652127	0.104113
												Tomm70a	3137.36	3440.19	-0.132951	0.104175
												Chst14	992.9	872.341	0.186666	0.104288
												Vps36	609.228	702.222	-0.204944	0.10443
												-	102.952	69.9596	0.556738	0.104522
												Creb3l2	1388.44	1245.51	0.156647	0.104744
												Ston2	224.982	280.213	-0.3168	0.104978
												Mecp2	1752.07	1925.04	-0.135803	0.104995
												Pitpna	4010.58	4344.49	-0.11542	0.105176
												Wwp2	3749.97	3468.52	0.112514	0.105216
												Igfbp4	13946	13166.2	0.0829972	0.105247
												1810022K09Rik	580.553	686.95	-0.242694	0.10532
												Zc3h7a	2073.33	2263.16	-0.126387	0.105483
												Tra2a	2563.76	2797.36	-0.12582	0.105748
												Eif5a2	544.937	462.205	0.237684	0.10577
												Psd	1733.22	1916.75	-0.145287	0.105823
												Zfp945	541.615	628.974	-0.215804	0.105829
												Mybl1	617.903	718.705	-0.217879	0.1063
												Gm48583	278.501	222.955	0.32089	0.106382
												-	16.1857	64.4095	-1.99241	0.106473
												Arl15	212.826	268.096	-0.333237	0.106568
												Klhl24	366.573	301.722	0.281028	0.106728
												Osgin1	42.1382	67.0552	-0.669963	0.106752
												Mpig6b	0	3.57732	-4.30911	0.106972
												Mir1195	0	3.57732	-4.30911	0.106972
												Gm11414	0	3.57732	-4.30911	0.106972
												Majin	0	3.57732	-4.30911	0.106972
												Ngdn	598.533	689.815	-0.204708	0.10698
												Ezh2	1224.92	1365.49	-0.156814	0.107074
												Tbca	1221.15	1093.05	0.159919	0.107223
												Cyld	3409.41	3703.35	-0.119361	0.107228
												Pnrc1	708.321	808.151	-0.19015	0.107426
												Hoxc10	789.335	689.565	0.194883	0.107502
												Adcy3	1414.25	1274.4	0.150267	0.107618
												Stbd1	236.729	186.264	0.345728	0.107639
												Rapgef3	153.906	114.335	0.429044	0.10765
												Trio	3873.89	3591.85	0.109066	0.107815
												Mir17hg	156.348	202.974	-0.376702	0.107817
												Crabp1	6188.47	6596.52	-0.0921434	0.107894
												Hmgcs1	2170.99	2362.46	-0.121922	0.107915
												Shank1	35.7638	58.9295	-0.72017	0.108066
												Zfp704	1361.84	1507.43	-0.146596	0.108412
												Myo9b	3428.61	3177.3	0.109834	0.108471
												Zeb2	1999.19	2196.52	-0.13585	0.10849
												Bcl10	1373.52	1519.22	-0.145409	0.108637
												Atp5g3	2832.27	3079.63	-0.120754	0.108799
												Hyal2	504.852	427.796	0.239115	0.108827
												Rgmb	732.431	636.557	0.202492	0.109089
												Gm2694	340.21	278.935	0.286648	0.10925
												Esrrg	1.96818	9.65378	-2.29642	0.109256
												Zfp385a	526.191	442.385	0.250232	0.109449
												Zfand2a	716.142	623.299	0.20043	0.109651
												Axl	20802.7	19607.9	0.0853477	0.109683
												Cdc42ep1	983.877	873.023	0.172467	0.110002
												Thoc2	1774.69	1949.42	-0.13545	0.110178
												Rab3gap2	2280.65	2088.3	0.127106	0.110291
												Zscan29	368.112	305.156	0.270562	0.110633
												Pim1	530.053	619.806	-0.225859	0.110774
												Mesd	1005.44	1124.8	-0.161863	0.111222
												Mir5125	70.5991	101.616	-0.525328	0.111291
												Csrnp1	200.569	255.672	-0.350081	0.111323
												Disp1	723.996	632.209	0.195572	0.111429
												Cisd2	1125.47	1252.63	-0.154465	0.111463
												Entpd5	309.3	251.978	0.295848	0.111745
												Gm42611	3.42951	12.2332	-1.83361	0.111809
												Gm33366	3.43321	0	4.19968	0.111953
												Prom2	3.43321	0	4.19968	0.111953
												Gm13670	3.43321	0	4.19968	0.111953
												Gm28892	3.42951	0	4.19831	0.112179
												Mir1191b	3.42951	0	4.19831	0.112179
												Nxpe1-ps	3.42951	0	4.19831	0.112179
												Rps27a-ps1	3.42951	0	4.19831	0.112179
												Gal3st1	3.42951	0	4.19831	0.112179
												Gm12610	84.7277	55.3522	0.614407	0.112244
												Rnf130	339.651	279.233	0.282541	0.112415
												-	1124.63	993.008	0.179727	0.112487
												Pfkl	5649.99	5183.21	0.12445	0.112651
												Rnpc3	407.775	482.662	-0.243064	0.112672
												C230096K16Rik	55.3901	33.4919	0.725524	0.112781
												Mtap	3659.25	3956.67	-0.112768	0.112795
												Usp20	527.501	450.061	0.229115	0.112816
												Asl	391.238	463.787	-0.245382	0.112865
												Rbm39	5796.89	6223.54	-0.102449	0.112986
												Pcnx	1000.35	876.6	0.190463	0.113196
												Kazald1	327.975	265.379	0.305839	0.113221
												Ccnf	1645.9	1486.19	0.147188	0.113247
												Wdr6	1839.03	1664.22	0.144146	0.113262
												Zfp174	63.7289	40.1075	0.667953	0.113283
												Nkain1	46.0931	26.3997	0.803826	0.113314
												Nek8	308.519	245.759	0.327944	0.113488
												1810030O07Rik	898.272	1020.76	-0.184461	0.113495
												Bax	952.719	829.37	0.200143	0.113526
												Osbpl6	278.871	224.924	0.310145	0.113577
												Prps2	994.998	883.973	0.170666	0.113625
												Zfp35	343.032	416.987	-0.281829	0.113635
												Pbx2	610.338	526.276	0.213869	0.113657
												Cd44	22364.7	21059.8	0.0867168	0.113736
												Gm45338	11.2837	3.03823	1.89105	0.113961
												Pank4	671.141	769.202	-0.196656	0.114083
												-	3.43691	0	4.20106	0.114102
												B230334C09Rik	3.43691	0	4.20106	0.114102
												Gm3173	3.43691	0	4.20106	0.114102
												Reep2	0.980388	6.62447	-2.75565	0.114165
												Hyal1	45.146	24.9074	0.858145	0.114173
												Rpl36-ps2	51.9532	30.9839	0.745821	0.114255
												Adam21	6.87752	1.01572	2.75901	0.114417
												A530040E14Rik	71.0504	102.048	-0.522267	0.114624
												Gm20472	49.5226	28.3687	0.802766	0.114842
												-	68.1573	43.1011	0.660499	0.114926
												Ppme1	1624.84	1787.47	-0.137671	0.114935
												Tbl3	1663.54	1834.59	-0.141206	0.114957
												Itgb1	18278.3	17152.2	0.0917254	0.114967
												Znrf1	2825.02	3090.03	-0.129318	0.115305
												Rassf7	282.404	228.069	0.30832	0.115306
												Spen	2459.5	2233.8	0.13885	0.115571
												Mlh1	353.946	421.046	-0.250434	0.115598
												Gm42940	0.980388	6.57986	-2.74734	0.115607
												Chrnb2	15.1942	30.4894	-1.00457	0.115693
												Farsa	2069.2	2270.13	-0.133613	0.115802
												Brwd1	905.731	800.243	0.178653	0.115836
												Sf3a1	2705.35	2928.32	-0.114312	0.116055
												Pnpla2	905.146	1026.95	-0.18229	0.116198
												Rnf115	914.192	1026.08	-0.166635	0.116355
												Pak1	790.596	907.645	-0.199361	0.116426
												Hilpda	306.891	250.254	0.294166	0.116511
												Tnfrsf18	89.182	124.555	-0.481535	0.11672
												Sgca	5.39769	0.503398	3.41168	0.116909
												Mcub	967.536	1083.12	-0.162799	0.116959
												Cebpg	1509.17	1659.74	-0.137157	0.117023
												-	214.731	266.621	-0.312291	0.117093
												Fam162a	4217.45	3935.66	0.0997469	0.117128
												Rpl39	6200.26	6661.18	-0.10346	0.117284
												Rab3gap1	1578.54	1733.96	-0.135462	0.117371
												Cep112	186.252	143.737	0.373908	0.117382
												Nbeal2	402.977	337.308	0.256714	0.11745
												AC113031.8	2.44172	10.6517	-2.12322	0.117466
												Psenen	504.763	414.561	0.284433	0.11749
												Gm15994	5.38658	0.512319	3.40421	0.117631
												Atrnl1	814.706	718.068	0.182159	0.117683
												Dhx58	154.357	199.682	-0.371169	0.117818
												A330102I10Rik	6.85902	1.0068	2.76174	0.118024
												Spry4	546.557	468.526	0.222114	0.118246
												Selp	74.5021	106.031	-0.509376	0.118262
												Ralgps1	122.497	87.4499	0.486735	0.118358
												Phf11d	113.27	152.224	-0.42676	0.118411
												Rbfox2	4909.01	5275.47	-0.103857	0.118469
												Npm1	13406.1	14335.4	-0.0966976	0.118527
												Nsmce1	896.611	1007.74	-0.168659	0.118533
												Alkbh5	5496.72	5124.11	0.101286	0.118549
												Efr3a	3973.66	4275.86	-0.105811	0.118611
												Mxra7	740.378	644.063	0.20106	0.118669
												Syt13	21.5611	9.1593	1.23617	0.118692
												Hook2	400.498	474.652	-0.244894	0.118758
												Sgk3	124.465	89.4724	0.476692	0.118769
												Baz1a	1311.18	1455.23	-0.15048	0.118893
												Zfp236	1436.15	1299.88	0.143821	0.119007
												Eif4a1	16550.3	17467	-0.0777707	0.119033
												Topors	711.074	813.296	-0.19378	0.11908
												Luzp1	2080.92	1902.63	0.129136	0.119273
												Gm6274	62.7004	92.8356	-0.56623	0.119444
												Srsf11	3357.29	3660.9	-0.124882	0.1195
												Pnp2	2.94857	11.1551	-1.92136	0.119594
												Gm12791	11.2578	3.03823	1.88828	0.11974
												Celf2	233.299	183.649	0.344941	0.119841
												Prkag2	296.066	241.104	0.296116	0.119866
												Mmp19	76.511	109.292	-0.51437	0.120035
												Elmo2	2690.17	2922.33	-0.119437	0.120178
												Bak1	1822.68	1992.57	-0.128547	0.12018
												4930547E08Rik	3.44061	0	4.20246	0.120355
												Tle1	995.087	886.343	0.16702	0.120387
												Cobll1	1465.01	1324.03	0.145925	0.120625
												Rpl38-ps2	615.014	707.955	-0.202942	0.120636
												Macf1	10720.5	10145.3	0.0795721	0.120705
												Vps54	1063.03	1199.12	-0.173907	0.120777
												Pak1ip1	1111.53	1241.28	-0.159295	0.120911
												9930014A18Rik	98.0055	67.1444	0.546264	0.121072
												Nr2c2ap	47.066	27.4511	0.778209	0.121118
												Gm5559	171.631	130.515	0.395001	0.121356
												Gm15593	3.42211	0	4.19552	0.12152
												44628	1195.59	1075.19	0.153169	0.121534
												Tor3a	908.432	1019.9	-0.166959	0.121649
												Tsnaxip1	6.84421	1.01572	2.75294	0.121732
												Senp3	1919.39	1746.45	0.136267	0.121767
												AC117831.2	73.555	48.2511	0.608229	0.12179
												2610203C20Rik	1686.12	1848.44	-0.132647	0.121808
												Ptpn12	1311.03	1451.22	-0.146544	0.121884
												Gm20691	1.47243	7.63127	-2.37418	0.121917
												Arhgdib	1556.19	1709.02	-0.135168	0.121934
												Pkm	63339.4	59414.7	0.0922869	0.12205
												Nppb	339.725	405.45	-0.255035	0.122169
												Plagl2	928.587	1045.7	-0.1715	0.122234
												Srebf2	7829.95	8335.98	-0.0903313	0.122284
												Gm20544	144.21	105.581	0.44951	0.122465
												Tcf7	1028.15	913.211	0.171019	0.122591
												Tead4	511.733	436.482	0.229308	0.122656
												Eif4g2	15504.1	16456.7	-0.0860428	0.122748
												Hint1	4283.82	4587.09	-0.0986497	0.122918
												Soga3	58.3535	86.2468	-0.564048	0.12297
												Camsap1	1305.31	1439.78	-0.141431	0.12306
												Nhlrc4	6.87382	1.02464	2.75214	0.123105
												Tmem179	32.8634	16.7906	0.969495	0.123174
												Itm2a	111.764	79.8008	0.486318	0.123227
												Gphn	393.683	464.472	-0.238716	0.123262
												Snhg6	532.244	614.915	-0.208268	0.123604
												Lin9	524.789	612.317	-0.222485	0.123843
												Itpr3	6169.44	5797.7	0.0896451	0.123893
												Gm24270	40.2144	22.3636	0.846801	0.124077
												Glrx	337.598	406.585	-0.268245	0.124301
												Gm12473	53.4515	32.503	0.717584	0.124409
												C230037L18Rik	57.8133	85.3203	-0.561284	0.124445
												Kctd18	366.162	305.731	0.260251	0.124545
												Ankrd54	955.305	1069.29	-0.162519	0.12458
												Eno3	2783.16	2576.52	0.111337	0.124728
												Gm7336	445.696	376.31	0.244081	0.124732
												Hebp2	222.585	176.258	0.336704	0.124829
												Osr2	52.4859	80.1079	-0.610645	0.124982
												Decr2	387.671	323.844	0.259436	0.125001
												Tmem123	1887.41	1726.68	0.128393	0.125024
												Psmd3	4212.39	4531.69	-0.105405	0.125044
												Herpud1	1080.99	1202.02	-0.153138	0.125079
												Tmx1	1129.26	1257.39	-0.155114	0.125194
												Tbc1d15	1094.02	1224.13	-0.162234	0.125251
												Arap3	11.7795	26.5068	-1.16978	0.125351
												Gm10356	8.34996	1.53696	2.44695	0.125425
												St6galnac6	537.323	621.357	-0.209549	0.125606
												Palm	1424.69	1284.27	0.149767	0.125635
												Atp6v0e2	2.94116	10.6427	-1.85589	0.12566
												Tead2	967.725	860.977	0.168671	0.125719
												Cdyl	158.778	119.926	0.405179	0.125734
												Tomm20	2142.85	1958.45	0.129885	0.125952
												Abce1	4212.06	4544.61	-0.109664	0.125999
												Pigg	714.611	624.368	0.194912	0.126022
												Whrn	194.605	151.208	0.363734	0.126071
												Hist1h4i	405.847	341.388	0.249671	0.126136
												Gm2423	95.623	66.5251	0.523358	0.126291
												Crocc	660.482	564.717	0.226156	0.126368
												Tmem8b	200.521	156.853	0.354152	0.126448
												Stfa3	0.488344	5.08751	-3.37604	0.126459
												Psmc2	2761.75	2989.28	-0.114165	0.126538
												Abca4	4.4173	13.7613	-1.63921	0.126592
												Igsf9	0.492045	5.08751	-3.37386	0.126612
												Gm43190	0.492045	5.08751	-3.37386	0.126612
												Anks3	550.401	472.028	0.221815	0.126866
												Ubtd1	448.134	379.348	0.24035	0.126908
												Slc44a1	2421.17	2229.73	0.118764	0.127016
												Gm7665	382.732	466.922	-0.287098	0.127045
												Capn7	991.724	1106.26	-0.157647	0.127075
												Chst2	441.578	372.92	0.244001	0.127257
												Fads1	2677.83	2885.88	-0.107946	0.127285
												-	3.42581	11.7031	-1.77103	0.127296
												Pafah1b3	1034.91	919.167	0.17122	0.127337
												Snx30	426.954	361.604	0.2397	0.127427
												Hadhb	826.053	928.754	-0.169106	0.127474
												Plp2	4198.12	3926.52	0.0964878	0.12771
												Cox7a2l	1750.24	1588.22	0.140064	0.127754
												Gm14322	75.4381	49.1954	0.616475	0.127933
												Zer1	536.809	461.279	0.218864	0.128014
												4933431E20Rik	86.7884	59.4418	0.546116	0.128054
												Cct4	4231.71	4569.68	-0.110895	0.128288
												2700038G22Rik	309.24	372.006	-0.266696	0.12846
												Tmem53	66.6886	43.1546	0.627738	0.128628
												Tmed3	767.141	676.361	0.181673	0.128728
												Pvr	1601.81	1752.8	-0.129962	0.128769
												Dixdc1	467.035	394.825	0.242565	0.129338
												Gm43702	6.36697	1.01572	2.64834	0.129368
												Rab7b	1332.19	1204.39	0.145484	0.129585
												Igf2bp2	2467.05	2663.78	-0.110659	0.129629
												Atp2b4	24.9869	11.6585	1.09909	0.129649
												Nr2f1	360.75	300.474	0.263609	0.129675
												E230025N22Rik	18.1464	7.08326	1.3553	0.129734
												Hmgn2	1783.12	2008.4	-0.171483	0.129794
												Fkbp2	649.054	565.412	0.19913	0.129944
												Slc26a2	580.364	663.812	-0.193768	0.129949
												-	22.068	40.0272	-0.859764	0.130064
												Sdcbp	2724.37	2982.68	-0.130738	0.130103
												Gm28437	187.743	235.277	-0.325416	0.130517
												Ubtd2	322.452	385.452	-0.257367	0.130587
												Adgra2	5959.63	6390.16	-0.100609	0.130635
												Gm6206	329.592	400.955	-0.282745	0.130857
												Dlgap2	10.7917	3.03823	1.82678	0.130907
												Gstt1	65.1866	93.8424	-0.525928	0.131036
												Chd7	316.651	261.596	0.275649	0.131074
												Esyt2	3234.98	3008.15	0.104884	0.131097
												Gm36584	8.8346	2.02251	2.12401	0.131247
												6530409C15Rik	35.2903	56.3679	-0.675568	0.131492
												Cops5	1887.49	2056.43	-0.123672	0.131649
												Shisa5	1839.21	2000.63	-0.121397	0.131996
												Ppp2r5e	975.146	868.826	0.166491	0.13215
												Zfp853	0.492045	5.10535	-3.37821	0.13225
												Hspa1b	346.691	414.025	-0.256081	0.132259
												Acadsb	703.442	798.897	-0.183721	0.132382
												Pfdn4	482.839	564.186	-0.224851	0.132431
												Cycs	1113.79	1242.87	-0.158077	0.132653
												Hif1a	1771.1	1954.67	-0.142416	0.132785
												Snora57	47.0364	71.675	-0.607248	0.13279
												Gm45428	11.7721	3.54163	1.73066	0.132826
												Rars	2037.14	2210.68	-0.117973	0.13284
												Prpf38b	2260.91	2452.22	-0.117158	0.132876
												Gm5863	0.984089	6.57094	-2.7428	0.133082
												Nemp2	255.356	206.694	0.305067	0.133218
												Tbc1d10c	1.96818	9.1147	-2.21407	0.133229
												Ppp1r10	1095.08	1212.99	-0.147574	0.133686
												Prkag1	488.755	414.266	0.238804	0.133808
												Rpl6l	389.577	461.327	-0.243948	0.134364
												Dhx35	505.318	434.144	0.219024	0.134441
												Rbp2	293.099	350.89	-0.259606	0.134478
												Gm16093	0	3.58624	-4.31256	0.134524
												Zfp703	703.053	610.971	0.202292	0.134569
												Hist1h2be	28.4091	13.6631	1.05478	0.134869
												Mapk11	589.276	675.747	-0.197439	0.134876
												Cdon	193.654	151.783	0.351302	0.134945
												Pcyt2	783.364	896.207	-0.193954	0.135328
												Stat5b	1381.22	1250.17	0.143934	0.135346
												Gm42923	0.980388	6.09431	-2.63602	0.135357
												Galnt7	980.721	872.029	0.169377	0.135441
												Ndufa7	1410.54	1551.67	-0.137568	0.135485
												Slc25a39	3462.24	3215.86	0.106465	0.135797
												Nupl1	1318.43	1464.14	-0.151334	0.135852
												Gm5518	1339.81	1210.11	0.146965	0.135924
												-	77.4951	51.8284	0.580428	0.135987
												Rab3b	210.735	166.649	0.338852	0.136168
												Pigq	1400.05	1272.16	0.138208	0.136216
												Nr2f6	661.732	579.904	0.190429	0.136314
												Vdac3	2116.99	2318.77	-0.131284	0.136489
												Coro2a	968.109	865.681	0.161286	0.136551
												Megf9	225.944	180.771	0.32182	0.136563
												Arhgef40	4758.49	4385.1	0.117921	0.136638
												Gm6733	37.2511	20.8178	0.83943	0.136681
												Zfp606	268.641	218.785	0.296015	0.136682
												Gm16253	26.9403	13.2133	1.0283	0.136873
												Trpm4	214.269	169.687	0.33662	0.136891
												Gm14419	11.2356	2.55268	2.14116	0.137144
												Fgfr1op	767.614	862.732	-0.168541	0.137262
												Limd2	970	867.018	0.162001	0.137662
												Prmt3	973.355	868.933	0.163779	0.137807
												Gm37785	14.2064	5.07859	1.48423	0.13791
												Rfx5	452.399	524.084	-0.212163	0.137977
												Lgals8	1252.78	1380.24	-0.139752	0.138022
												Tcf7l1	176.533	136.169	0.374624	0.138047
												Arrdc3	1088.36	973.565	0.160659	0.138058
												Nacc1	4512.42	4210.68	0.0998182	0.138216
												D030056L22Rik	770.43	868.737	-0.173247	0.138264
												Gnrh1	18.1094	34.5433	-0.931	0.138337
												Tmem250-ps	558.818	484.569	0.205746	0.138388
												Haspin	522.458	450.413	0.214094	0.138613
												Skiv2l2	1845.7	2014.44	-0.126178	0.138642
												Iqgap1	13612.5	12887.2	0.0789842	0.138681
												2310074N15Rik	14.2101	5.08751	1.48293	0.138696
												Gm15526	0	3.52379	-4.28951	0.138698
												Fth-ps2	0	3.52379	-4.28951	0.138698
												Mylk3	0	3.52379	-4.28951	0.138698
												Asb1	436.806	508.598	-0.219697	0.138803
												Gm37313	0	3.04715	-4.07869	0.138984
												Gm5461	0	3.04715	-4.07869	0.138984
												Gm8318	0	3.04715	-4.07869	0.138984
												Gm8818	0	3.04715	-4.07869	0.138984
												Gm48591	0	3.04715	-4.07869	0.138984
												4930467K11Rik	0	3.04715	-4.07869	0.138984
												Mir351	0	3.04715	-4.07869	0.138984
												Gm31108	0	3.04715	-4.07869	0.138984
												Fdft1	934.132	1047.08	-0.164519	0.139048
												Mdga1	289.3	236.671	0.289634	0.139073
												Chst10	346.084	287.72	0.266213	0.13923
												Gm8883	14.2286	5.07859	1.48611	0.139479
												Nans	2259.95	2444.51	-0.113237	0.139544
												Nfix	8131.93	7680.61	0.082364	0.139665
												Fzd1	351.39	293.56	0.259519	0.139741
												Gm47175	121.08	89.3832	0.437903	0.139853
												Gm45564	0	3.05607	-4.08241	0.139886
												Zcchc4	769.009	866.082	-0.171393	0.139973
												Dsn1	632.195	721.311	-0.190114	0.140095
												Plekhb2	2231.12	2056.28	0.117718	0.140098
												Gm7967	323.062	382.97	-0.245394	0.140141
												Txnrd2	79.5262	50.8127	0.646129	0.140297
												Cdk19	891.769	793.574	0.168216	0.140512
												Gm17546	4.90194	0.503398	3.27296	0.140606
												Gbp11	1.96448	8.59346	-2.13119	0.140658
												Runx1	1941.63	1786.29	0.120273	0.140683
												Mpzl1	797.507	707.381	0.173015	0.140692
												Ccser2	1782.6	1628.56	0.130335	0.140723
												-	278.933	334.135	-0.260541	0.140933
												Bud23	631.955	718.714	-0.185589	0.14097
												Gm14286	13.7143	27.4244	-0.999411	0.141032
												Tshz1	1299.3	1173.17	0.147273	0.14124
												Eif2s2	2951.21	3184.27	-0.109712	0.141289
												Gm17949	0	3.03823	-4.07495	0.141297
												Gm15602	0	3.03823	-4.07495	0.141297
												2010109A12Rik	0	3.03823	-4.07495	0.141297
												Srrm4os	0	3.03823	-4.07495	0.141297
												Gm43140	0	3.03823	-4.07495	0.141297
												Gm7452	0	3.03823	-4.07495	0.141297
												Gm36172	0	3.03823	-4.07495	0.141297
												Sigirr	734.411	830.1	-0.17664	0.141374
												Cuedc1	34.3358	60.1453	-0.809744	0.141395
												Rps6kl1	4.4247	13.6988	-1.632	0.141402
												Agt	4.89824	0.503398	3.27202	0.141482
												Gm8174	4.90564	0.512319	3.26876	0.141542
												Unc5c	10.7658	3.05607	1.81874	0.141639
												Smc3	4028.49	4302.8	-0.0950404	0.14169
												Rpl17-ps5	282.836	227.676	0.31256	0.141729
												Eva1c	335.289	279.71	0.261355	0.141739
												Smg5	3386.43	3156.57	0.101362	0.141788
												Cpsf7	2113.46	2289.15	-0.115193	0.14186
												-	231.231	71.2162	1.69913	0.142292
												Asic1	252.441	205.095	0.299551	0.142331
												Hsd17b1	4.90194	13.7256	-1.48519	0.142387
												Twf2	880.907	784.909	0.166383	0.142397
												Slc4a8	642.665	728.368	-0.180555	0.142582
												Dcbld1	226.965	181.912	0.319436	0.142606
												Swt1	223.499	273.112	-0.289288	0.142638
												Kctd10	3034.11	2820.46	0.105323	0.142658
												Psmc4	1778.01	1932.37	-0.120107	0.142891
												Rec114	12.7376	25.8785	-1.02261	0.143138
												Gm28940	4.90934	0.503398	3.27487	0.14326
												Gm20900	3.91415	12.1886	-1.63776	0.143459
[truncated: 20,144 more rows]

## Sheet: Figure 3
	Fig. 3a											Fig. 3b													Fig. 3d
													MC38 WB	P-JAK2
														0 min IFNgamma			15 min IFNgamma			30 min IFNgamma
													Control	0.235788	0.327835	0.3737	0.724353	0.848226	0.781423	1.0212	0.974086	0.912569
													DENR KO	0.06413	0.089408	0.094916	0.357413	0.417991	0.199113	0.375942	0.306792	0.198876
													MC38 WB	Total JAK2
														0 min IFNgamma			15 min IFNgamma			30 min IFNgamma
													Control	0.618874	0.902979	0.838647	0.892255	0.620992	0.60425	0.832653	0.948072	0.782137
													DENR KO1	0.148821	0.090952	0.06257	0.341533	0.163244	0.075762	0.100584	0.161634	0.191164
												Fig. 3c
													MC38 PCR
														- IFNγ			+ IFNγ
													Con	1.06599	1.04885	0.885164	2.15658	2.30629	1.92554
													Denr 1	1.02656	0.917236	0.83168	1.86329	1.86725	1.53067
													Denr 2	1.04054	1.14777	1.00745	1.97004	1.67535	1.6724
												Fig. 3e
														CON	DENR KO	JAK1 KO	JAK2 KO	STAT1 KO	STAT3 KO	PDL1 KO
													MFI of PD-L1	4472	548	489	523	345	4399	444
														4243	476	458	526	358	4394	469
														4429	524	457	561	342	4128	414

## Sheet: Figure 4
Fig. 4b
	Mouse jak2 WT 5utr (3uORF)										Fig. 4c
	Mouse jak2 Mutant 5utr (1 uORF)
	Mouse jak2 Mutant 5utr ( 0 uORF)
	Fig. 4d									Fig. 4f
										% of GFP cells
											3 uORF			1 Uorf			0 Uorf
										Control	5.87	6.23	5.94	11.1	12	12.5	15.2	15.7	15
										DENR KO1	2.57	2.66	2.7	9.74	8.98	8.68	14.3	15.1	15.1
										Fig. 4g
										Relative GFP mRNA levels
											3 Uorf			1 Uorf			0 Uorf
										Control	20.849	19.61	21.2964	24.1779	25.4082	21.9185	20.6053	25.3871	20.264
										DENR KO1	23.3406	19.3225	18.137	19.1461	25.4154	21.3804	19.4542	19.8196	21.2477

## Sheet: Figure 5
Fig. 5c	A254 OD value
Fraction	Control		DENR KO1		DENR KO2
10.01	3.17693		2.57572		2.63793
10.05	3.16303		2.56009		2.62193
10.09	3.14886		2.5436		2.6073						Fig. 5a					Fig. 5b
10.13	3.13424		2.52952		2.59055												JAK1
10.17	3.11944		2.5113		2.57343												igG	0.816813	0.87577	1.39794
10.21	3.10353		2.49368		2.55664												denr ip	4.52269	3.77443	2.79766
10.25	3.08792		2.47753		2.54064
10.29	3.07204		2.46086		2.52214												JAK2
10.33	3.05476		2.44243		2.50492												igG	1.29917	1.07964	0.712943
10.37	3.03777		2.42559		2.48703												denr ip	3.60487	2.68911	2.23392
10.41	3.02003		2.40806		2.46843
10.44	3.00227		2.39099		2.45131												GAPDH
10.49	2.98424		2.37167		2.43427												igG	1.30228	1.14672	0.669635
10.52	2.96523		2.35334		2.41471												denr ip	5.25197	4.42701	6.56781
10.56	2.94628		2.33742		2.39681
10.6	2.92652		2.32172		2.37955
10.64	2.90705		2.30959		2.36053
10.68	2.88784		2.28465		2.34085
10.72	2.86686		2.26221		2.32198
10.76	2.84716		2.24289		2.30303
10.8	2.82602		2.22264		2.2835
10.84	2.80497		2.20342		2.26598
10.88	2.78462		2.18382		2.24694
10.92	2.76352		2.16704		2.22858
10.95	2.74155		2.14722		2.20857
10.99	2.7199		2.13129		2.18879
11.03	2.69772		2.11624		2.17078						Fig. 5d								Fig. 5e
11.07	2.67428		2.08684		2.15085
11.11	2.65193		2.0666		2.13019							Jak1								Jak2
11.15	2.6286		2.04758		2.10939						Fracntion	Control			DENR KO1				Fracntion	Control			DENR KO1
11.19	2.6051		2.02816		2.09045						10	1.11159	2.51	1.30253	1.34653	2.28	1.06537		10	0.47	0.403446	0.29	0.53	0.229067	0.31
11.23	2.58163		2.00685		2.06986						15	1.19339	2.45	1.36699	0.796907	1.89	0.663987		15	2.29	2.54614	1.94	1.3	1.22177	0.67
11.27	2.55826		1.98656		2.0482						20	2.24031	3.02	1.93448	2.12378	2.93	2.03771		20	6.43	5.69883	5.52	5.13	5.62695	6.14
11.31	2.53415		1.96752		2.0293						25	3.208	3.5	2.93698	2.15834	3.08	3.02897		25	9.91	10.9789	10.45	8.74	9.74683	8.52
11.34	2.50956		1.94617		2.00907						30	8.84289	8.83	8.50423	7.52167	8.29	6.83833		30	24.19	24.2871	24.41	32.79	29.9883	30.45
11.39	2.48574		1.92511		1.98826						35	12.5357	12.06	12.9105	12.688	11.74	12.544		35	20.37	20.0721	20.7	25.91	28.4715	30.11
11.42	2.46274		1.905		1.96767						40	19.3534	19.17	18.728	20.3993	19.16	21.2326		40	16.45	16.8351	17.15	14.49	13.0265	11.97
11.47	2.43945		1.8854		1.94847						45	22.889	21.28	21.0088	23.4073	22.53	22.9743		45	13.81	13.7686	13.61	7.38	8.23524	8.46
11.5	2.41604		1.86779		1.93005						50	28.4383	25.78	31.2255	29.318	26.66	29.5613		50	6.06	5.39305	5.91	3.73	3.45265	3.36
11.54	2.39201		1.8486		1.91242
11.58	2.36741		1.83038		1.89671
11.62	2.34164		1.81356		1.87126
11.66	2.31672		1.79329		1.85268
11.7	2.29258		1.77182		1.83377
11.74	2.26802		1.75324		1.81383
11.78	2.24513		1.73497		1.79461
11.82	2.22186		1.71617		1.77409
11.86	2.19684		1.69836		1.75497
11.89	2.17148		1.67978		1.73719
11.93	2.14576		1.66232		1.71888
11.97	2.12113		1.6449		1.69937
12.01	2.09678		1.62574		1.68059
12.05	2.07311		1.60928		1.66063
12.09	2.04889		1.59148		1.64419
12.13	2.02324		1.57422		1.62575
12.17	1.99856		1.55723		1.60563
12.21	1.9753		1.5403		1.58531
12.25	1.95096		1.52286		1.56744
12.29	1.92582		1.50721		1.54929
12.32	1.90239		1.49108		1.53209
12.37	1.88021		1.47509		1.5141
12.4	1.85771		1.45831		1.4965
12.44	1.83431		1.44393		1.48026
12.48	1.81117		1.4293		1.46344
12.52	1.78852		1.4142		1.44814
12.56	1.76436		1.39848		1.4317
12.6	1.74374		1.38443		1.4151
12.64	1.72299		1.36905		1.39783
12.68	1.70019		1.35346		1.38222
12.72	1.67895		1.34173		1.36714
12.75	1.65695		1.32792		1.35306
12.8	1.63708		1.31292		1.34799
12.83	1.61658		1.30139		1.33294
12.87	1.5954		1.28863		1.29832
12.91	1.57497		1.27521		1.28975
12.95	1.55474		1.26127		1.27557
12.99	1.53385		1.24815		1.26229
13.03	1.51488		1.23592		1.2489
13.07	1.49603		1.22207		1.23469
13.11	1.47578		1.21074		1.22083
13.15	1.45786		1.19853		1.20742
13.19	1.43848		1.18533		1.19349
13.23	1.42057		1.17377		1.18011
13.27	1.40144		1.16237		1.16644
13.3	1.38399		1.15023		1.15316
13.35	1.36768		1.13874		1.13912
13.38	1.34969		1.12896		1.12745
13.42	1.33313		1.11878		1.11548
13.46	1.3155		1.10688		1.10392
13.5	1.29925		1.09665		1.09008
13.54	1.28307		1.08578		1.07765
13.58	1.26782		1.07487		1.06479
13.62	1.25435		1.06448		1.05379
13.66	1.23602		1.05396		1.04392
13.7	1.22036		1.04344		1.03272
13.73	1.20765		1.033		1.01995
13.78	1.19376		1.02394		1.00899
13.81	1.1786		1.01463		0.998835
13.85	1.16341		1.00551		0.989076
13.89	1.1493		0.995575		0.978465
13.93	1.13405		0.985297		0.967513
13.97	1.12215		0.976856		0.957131
14.01	1.10872		0.967359		0.94621
14.05	1.09413		0.959765		0.936746
14.09	1.08089		0.948949		0.926413
14.13	1.06675		0.938368		0.915853
14.17	1.05434		0.929689		0.906461
14.21	1.04202		0.921022		0.896333
14.25	1.02973		0.913018		0.887508
14.28	1.01819		0.904864		0.877932
14.33	1.00537		0.896874		0.869237
14.36	0.993681		0.888241		0.861468
14.4	0.981301		0.879325		0.852806
14.44	0.971536		0.871845		0.844236
14.48	0.959591		0.864566		0.835818
14.52	0.947824		0.857743		0.827308
14.56	0.937003		0.861354		0.818999
14.6	0.925314		0.840518		0.810401
14.64	0.915154		0.838804		0.802098
14.68	0.906335		0.825777		0.793683
14.71	0.896268		0.813561		0.786154
14.76	0.886195		0.819285		0.77926
14.79	0.874169		0.796756		0.771773
14.83	0.864957		0.792746		0.763922
14.87	0.855791		0.786607		0.756406
14.91	0.847207		0.780028		0.749072
14.95	0.837804		0.772296		0.742428
14.99	0.826615		0.766549		0.73595
15.03	0.815738		0.76018		0.728188
15.07	0.807451		0.752516		0.719769
15.11	0.798651		0.746435		0.713072
15.15	0.789393		0.739717		0.707752
15.19	0.780809		0.733768		0.700952
15.23	0.772578		0.727765		0.69215
15.26	0.763575		0.721218		0.688027
15.3	0.756355		0.715834		0.682051
15.34	0.748072		0.709206		0.674035
15.38	0.74017		0.702983		0.66942
15.42	0.73125		0.697688		0.663934
15.46	0.724365		0.69105		0.658068
15.5	0.717338		0.686762		0.651513
15.54	0.708507		0.679765		0.646818
15.58	0.701221		0.67433		0.641063
15.61	0.693412		0.669417		0.635147
15.66	0.68643		0.664316		0.63044
15.69	0.680537		0.659495		0.625034
15.74	0.674005		0.654962		0.620266
15.77	0.666055		0.649901		0.615712
15.81	0.658678		0.644608		0.610719
15.85	0.652249		0.639328		0.605609
15.89	0.655755		0.635369		0.600388
15.93	0.641019		0.629695		0.595834
15.97	0.63088		0.625617		0.59198
16.01	0.627034		0.621008		0.586715
16.05	0.620248		0.61739		0.582434
16.09	0.615089		0.614504		0.578514
16.13	0.609565		0.609115		0.574293
16.16	0.603909		0.60499		0.570964
16.2	0.598113		0.599647		0.566515
16.24	0.593408		0.594298		0.562148
16.28	0.587988		0.591063		0.558515
16.32	0.5821		0.58727		0.554374
16.36	0.5765		0.582601		0.550489
16.4	0.571128		0.579167		0.546619
16.44	0.565706		0.574767		0.542851
16.48	0.561195		0.570315		0.539069
16.52	0.556846		0.566201		0.536421
16.56	0.55222		0.563095		0.532517
16.59	0.547102		0.558624		0.528965
16.64	0.542389		0.555271		0.526839
16.67	0.53755		0.552225		0.52176
16.71	0.533046		0.548392		0.518659
16.75	0.528156		0.544207		0.515259
16.79	0.523304		0.540291		0.511605
16.83	0.519486		0.53687		0.50809
16.87	0.515086		0.533336		0.508774
16.91	0.510851		0.529898		0.508021
16.95	0.506764		0.526539		0.493803
16.99	0.502043		0.522174		0.502171
17.03	0.498014		0.518627		0.488303
17.07	0.493743		0.515308		0.48731
17.11	0.489966		0.511877		0.483992
17.14	0.486666		0.510791		0.481039
17.18	0.48246		0.506286		0.478305
17.22	0.478519		0.50227		0.476043
17.26	0.475815		0.499416		0.47312
17.3	0.4721		0.496436		0.470747
17.34	0.468543		0.493459		0.46851
17.38	0.465023		0.489751		0.466231
17.42	0.46199		0.486508		0.463018
17.46	0.458376		0.483955		0.460328
17.5	0.455317		0.481008		0.457825
17.54	0.452728		0.4777		0.455435
17.57	0.4491		0.475673		0.453032
17.62	0.445701		0.472938		0.451483
17.65	0.443104		0.471099		0.449285
17.69	0.43985		0.468159		0.446734
17.73	0.43674		0.466267		0.444795
17.77	0.434091		0.463704		0.442632
17.81	0.430558		0.461969		0.440514
17.85	0.42735		0.459266		0.438918
17.89	0.424488		0.464458		0.43671
17.93	0.421827		0.454401		0.434674
17.97	0.419671		0.453988		0.433267
18	0.417587		0.452422		0.433612
18.05	0.414733		0.451259		0.439907
18.08	0.412624		0.450118		0.43788
18.12	0.410125		0.448962		0.427369
18.16	0.408525		0.448265		0.428005
18.2	0.406567		0.447836		0.427233
18.24	0.404912		0.447385		0.426993
18.28	0.402602		0.447127		0.427893
18.32	0.401077		0.446726		0.428563
18.36	0.399522		0.44722		0.427315
18.4	0.397716		0.447382		0.427933
18.44	0.396574		0.448264		0.428722
18.48	0.395311		0.449096		0.429254
18.52	0.39505		0.450217		0.430012
18.55	0.394406		0.451279		0.431054
18.6	0.393114		0.452562		0.433301
18.63	0.39221		0.453831		0.433757
18.67	0.391342		0.455465		0.434807
18.71	0.391228		0.457407		0.43671
18.75	0.391159		0.459743		0.437961
18.79	0.391053		0.461768		0.439774
18.83	0.390977		0.464006		0.443091
18.87	0.391161		0.466652		0.445779
18.9	0.39151		0.468971		0.446554
18.95	0.392452		0.471778		0.448224
18.98	0.392772		0.474309		0.45047
19.03	0.393764		0.477014		0.45316
19.06	0.394555		0.480024		0.456574
19.1	0.395763		0.485081		0.458378
19.14	0.397077		0.486838		0.460884
19.18	0.397869		0.489442		0.463796
19.22	0.399193		0.494921		0.466832
19.26	0.400783		0.496201		0.469641
19.3	0.402717		0.499098		0.472649
19.34	0.40434		0.50177		0.475553
19.38	0.406196		0.505764		0.478081
19.42	0.410345		0.509111		0.481028
19.45	0.409895		0.512083		0.483411
19.5	0.412282		0.514762		0.486461
19.53	0.414298		0.517508		0.489097
19.57	0.416962		0.520517		0.492288
19.61	0.419494		0.523101		0.495143
19.65	0.422197		0.524261		0.497965
19.69	0.425135		0.52566		0.500522
19.73	0.428019		0.528752		0.503002
19.77	0.431347		0.529565		0.505644
19.81	0.434372		0.531239		0.50862
19.86	0.437688		0.532429		0.511463
19.89	0.441393		0.533367		0.513952
19.93	0.444935		0.53402		0.516264
19.97	0.44857		0.533848		0.519251
20.01	0.45252		0.534384		0.52169
20.05	0.456674		0.535944		0.524476
20.09	0.460643		0.538013		0.527471
20.13	0.46474		0.539027		0.529421
20.17	0.46925		0.542468		0.532122
20.21	0.473878		0.547762		0.535077
20.25	0.47897		0.554253		0.537539
20.29	0.48395		0.560832		0.540367
20.33	0.488857		0.567523		0.543297
20.36	0.493865		0.575141		0.546344
20.41	0.49903		0.582583		0.549149
20.44	0.504105		0.589962		0.552017
20.48	0.509684		0.593925		0.554807
20.52	0.514087		0.595992		0.557117
20.56	0.51777		0.596097		0.559853
20.6	0.525505		0.595726		0.562357
20.64	0.53007		0.595261		0.565403
20.68	0.534785		0.59447		0.568047
20.71	0.539308		0.593882		0.571074
20.76	0.54443		0.594322		0.574185
20.79	0.549347		0.595022		0.577634
20.84	0.554369		0.596116		0.580441
20.87	0.559464		0.596224		0.58353
20.91	0.564121		0.597659		0.585759
20.95	0.568753		0.617666		0.589203
20.99	0.573476		0.591296		0.592132
21.03	0.577949		0.593699		0.594656
21.07	0.58204		0.588651		0.597941
21.11	0.586422		0.600272		0.600568
21.15	0.590324		0.61313		0.603624
21.19	0.594486		0.616662		0.606492
21.23	0.598158		0.626155		0.608897
21.26	0.601839		0.630068		0.611586
21.31	0.605329		0.634594		0.614229
21.34	0.608584		0.639634		0.616666
21.38	0.611938		0.644057		0.618579
21.42	0.615203		0.64876		0.620354
21.46	0.61821		0.652843		0.622819
21.5	0.621304		0.656019		0.626062
21.54	0.62382		0.659016		0.62754
21.58	0.626281		0.66248		0.629255
21.62	0.628969		0.665025		0.630691
21.66	0.631117		0.667857		0.632603
21.7	0.633098		0.670209		0.634266
21.74	0.635235		0.672784		0.635774
21.77	0.637362		0.675022		0.637101
21.81	0.639374		0.677009		0.63839
21.85	0.641135		0.679232		0.639734
21.89	0.642477		0.680517		0.641037
21.93	0.644414		0.682061		0.641922
21.97	0.645862		0.683661		0.642443
22.01	0.647121		0.685308		0.643424
22.05	0.648004		0.686277		0.644097
22.09	0.64889		0.687009		0.644526
22.13	0.649415		0.688481		0.644835
22.17	0.650182		0.688263		0.645062
22.2	0.651051		0.687676		0.644672
22.25	0.651329		0.686977		0.644849
22.28	0.651845		0.686678		0.644917
22.32	0.652599		0.685436		0.644536
22.36	0.651978		0.683592		0.643376
22.4	0.650994		0.681619		0.643055
22.44	0.650356		0.679485		0.642145
22.48	0.649878		0.677315		0.641196
22.52	0.64888		0.674722		0.639808
22.56	0.647954		0.671689		0.638646
22.6	0.646597		0.669592		0.636981
22.64	0.64538		0.667516		0.635439
22.67	0.642928		0.665126		0.633846
22.72	0.640733		0.661666		0.631961
22.75	0.638492		0.659036		0.629729
22.79	0.636883		0.656137		0.62729
22.83	0.635429		0.651783		0.626037
22.87	0.634409		0.647834		0.623867
22.91	0.632203		0.644101		0.621991
22.95	0.629346		0.640387		0.619687
22.99	0.625935		0.636275		0.61708
23.03	0.6226		0.632268		0.614614
23.07	0.618887		0.627769		0.613006
23.11	0.615177		0.624082		0.609618
23.15	0.611733		0.620233		0.606316
23.18	0.608341		0.61666		0.606358
23.22	0.604904		0.612638		0.600842
23.26	0.601405		0.609156		0.597918
23.3	0.597527		0.605608		0.594778
23.34	0.592425		0.601945		0.591493
23.38	0.5876		0.598174		0.588191
23.42	0.583206		0.595743		0.585172
23.46	0.57895		0.591754		0.581923
23.5	0.574676		0.588221		0.578678
23.54	0.570489		0.584828		0.577173
23.58	0.566373		0.581736		0.573066
23.62	0.561953		0.579219		0.569708
23.65	0.557753		0.577395		0.566836
23.7	0.553266		0.572671		0.563902
23.73	0.548753		0.57104		0.560816
23.77	0.544913		0.568672		0.557663
23.81	0.541205		0.565124		0.55442
23.85	0.53787		0.562696		0.551664
23.89	0.534212		0.560112		0.548819
23.93	0.529965		0.558775		0.546437
23.97	0.525567		0.556936		0.543492
24.01	0.519826		0.55496		0.541261
24.05	0.521311		0.55341		0.538435
24.09	0.513169		0.551933		0.535812
24.13	0.509672		0.550657		0.533551
24.17	0.506386		0.54848		0.530753
24.21	0.503392		0.547033		0.528725
24.24	0.500402		0.546356		0.526139
24.29	0.497157		0.544419		0.524402
24.32	0.494036		0.543801		0.52229
24.36	0.491117		0.543068		0.519568
24.4	0.488319		0.542028		0.517894
24.44	0.48572		0.540624		0.516126
24.48	0.482965		0.540065		0.516384
24.52	0.480321		0.539417		0.51332
24.56	0.477677		0.538634		0.510129
24.6	0.475383		0.538371		0.50948
24.64	0.473355		0.538205		0.50754
24.68	0.471172		0.538287		0.506022
24.72	0.469215		0.537949		0.504412
24.75	0.467659		0.538324		0.502828
24.79	0.466438		0.538325		0.502008
24.83	0.464778		0.538817		0.501059
24.87	0.463512		0.537288		0.500533
24.91	0.462018		0.537901		0.499678
24.95	0.460496		0.538534		0.498837
24.99	0.459828		0.53878		0.498337
25.03	0.458427		0.53953		0.498113
25.07	0.457952		0.540865		0.49805
25.11	0.457531		0.542343		0.497875
25.15	0.457735		0.543295		0.497776
25.19	0.457311		0.544846		0.498105
25.22	0.455829		0.546162		0.498963
25.27	0.459894		0.546911		0.498627
25.3	0.457741		0.548783		0.498945
25.34	0.457252		0.550032		0.499808
25.38	0.457302		0.5519		0.500689
25.42	0.458092		0.553716		0.501622
25.46	0.45831		0.555503		0.502869
25.5	0.459004		0.557551		0.503568
25.54	0.459702		0.559847		0.505031
25.58	0.460731		0.563036		0.506138
25.62	0.462093		0.565969		0.507481
25.65	0.464106		0.569118		0.509031
25.7	0.465652		0.572649		0.511127
25.73	0.467849		0.576104		0.51282
25.77	0.470273		0.579653		0.515084
25.81	0.473022		0.583657		0.517048
25.85	0.475192		0.587475		0.519567
25.89	0.477949		0.590454		0.522328
25.93	0.480817		0.595758		0.524944
25.97	0.484245		0.600112		0.527942
26.01	0.487891		0.604901		0.531051
26.05	0.491767		0.609974		0.534805
26.09	0.495931		0.618552		0.538478
26.12	0.500386		0.619247		0.54318
26.17	0.504849		0.624805		0.546592
26.2	0.509821		0.628992		0.550469
26.24	0.514184		0.634036		0.554357
26.28	0.519156		0.639523		0.558977
26.32	0.524201		0.64476		0.5637
26.36	0.529873		0.649747		0.567535
26.4	0.535176		0.655175		0.572207
26.44	0.54112		0.660227		0.577012
26.48	0.547338		0.665499		0.582192
26.52	0.553858		0.671506		0.587104
26.56	0.560046		0.677588		0.591676
26.6	0.567406		0.682918		0.596648
26.63	0.575051		0.687851		0.601917
26.67	0.582509		0.693678		0.607227
26.71	0.590533		0.699652		0.612519
26.75	0.597794		0.704872		0.617931
26.79	0.604196		0.713558		0.62319
26.83	0.611429		0.713908		0.628503
26.87	0.619283		0.717391		0.633828
26.91	0.626228		0.723475		0.639379
26.95	0.633765		0.731134		0.644689
26.99	0.641312		0.73577		0.65051
27.03	0.648329		0.738552		0.655818
27.07	0.655627		0.74201		0.661686
27.1	0.664127		0.746317		0.667133
27.15	0.671919		0.751916		0.672238
27.18	0.679334		0.75683		0.677529
27.22	0.687677		0.759767		0.682836
27.26	0.695174		0.764015		0.687987
27.3	0.702487		0.768383		0.693016
27.34	0.710322		0.77175		0.698417
27.38	0.717418		0.775665		0.703369
27.42	0.724649		0.780079		0.708865
27.46	0.730711		0.783849		0.714109
27.5	0.742456		0.787196		0.71888
27.53	0.751143		0.790813		0.723693
27.58	0.754475		0.793876		0.728962
27.61	0.760309		0.797454		0.733871
27.65	0.766002		0.80107		0.738686
27.69	0.77231		0.802806		0.742745
27.73	0.778418		0.804804		0.747178
27.77	0.783787		0.807471		0.751815
27.81	0.789541		0.81033		0.756045
27.85	0.795052		0.811546		0.760124
27.89	0.801024		0.812635		0.763818
27.93	0.803807		0.815011		0.767843
27.97	0.80798		0.816367		0.770812
28.01	0.811368		0.817135		0.773829
28.05	0.81423		0.818277		0.777135
28.08	0.816556		0.819248		0.780475
28.13	0.819883		0.81987		0.782977
28.16	0.823224		0.820434		0.785189
28.2	0.825601		0.820213		0.787773
28.24	0.827489		0.818195		0.790106
28.28	0.829331		0.818101		0.791968
28.32	0.829659		0.818603		0.792824
28.36	0.829503		0.816995		0.794871
28.4	0.829779		0.81589		0.795984
28.43	0.83041		0.815574		0.796818
28.48	0.831624		0.813443		0.797666
28.51	0.832198		0.812457		0.798634
28.56	0.833151		0.811608		0.799504
28.59	0.834092		0.808806		0.800113
28.63	0.834346		0.806158		0.800357
28.67	0.833517		0.804295		0.800396
28.71	0.831938		0.802314		0.80079
28.75	0.830519		0.799271		0.800963
28.79	0.829611		0.796253		0.80127
28.83	0.828249		0.795021		0.799474
28.87	0.826696		0.792952		0.798548
28.91	0.825295		0.791064		0.798124
28.95	0.823649		0.788082		0.797076
28.98	0.822078		0.787602		0.796003
29.03	0.819849		0.784606		0.794535
29.06	0.817725		0.784558		0.792539
29.11	0.815879		0.781498		0.791088
29.14	0.814499		0.780942		0.78967
29.18	0.812575		0.779704		0.788386
29.22	0.811027		0.779422		0.786565
29.26	0.810164		0.779354		0.78476
29.3	0.810468		0.77889		0.783526
29.34	0.807679		0.779712		0.78158
29.38	0.805335		0.781677		0.779233
29.41	0.803745		0.783356		0.777481
29.46	0.803416		0.786196		0.775501
29.49	0.803411		0.788339		0.773433
29.53	0.80334		0.79256		0.771673
29.57	0.804162		0.797025		0.771155
29.61	0.803792		0.802046		0.770544
29.65	0.804108		0.808004		0.767664
29.69	0.805471		0.812842		0.766681
29.73	0.806286		0.819735		0.765622
29.77	0.808423		0.828064		0.764278
29.81	0.811085		0.835871		0.763544
29.85	0.814704		0.845555		0.763576
29.89	0.819678		0.854738		0.763227
29.93	0.824307		0.864667		0.76369
29.96	0.828947		0.87455		0.764776
30	0.834344		0.88518		0.765647
30.04	0.840681		0.89471		0.767067
30.08	0.848302		0.90475		0.769073
30.12	0.85682		0.916883		0.771583
30.16	0.866278		0.927846		0.774877
30.2	0.876066		0.940256		0.778665
30.24	0.886809		0.953062		0.782551
30.28	0.897981		0.965224		0.787817
30.32	0.910233		0.977752		0.793136
30.36	0.922962		0.990273		0.799281
30.39	0.936447		1.00249		0.805869
30.44	0.950986		1.01414		0.813025
30.47	0.965909		1.02601		0.820155
30.51	0.981988		1.03953		0.828673
30.55	0.998948		1.05204		0.836978
30.59	1.01682		1.06152		0.845926
30.63	1.03589		1.07206		0.856214
30.67	1.05527		1.08297		0.866159
30.71	1.07509		1.09366		0.876785
30.75	1.09455		1.10552		0.887357
30.79	1.11521		1.11582		0.898608
30.83	1.1358		1.13338		0.909681
30.87	1.15683		1.14479		0.921356
30.91	1.17878		1.14416		0.93299
30.94	1.2014		1.14682		0.944805
30.98	1.22429		1.15032		0.956817
31.02	1.24762		1.15528		0.968725
31.06	1.27195		1.16146		0.980902
31.1	1.29485		1.16859		0.99305
31.14	1.31793		1.17664		1.00543
31.18	1.34033		1.18407		1.01782
31.22	1.36295		1.18963		1.02995
31.26	1.38599		1.19562		1.04224
31.3	1.40829		1.20514		1.05429
31.34	1.42881		1.21629		1.06703
31.37	1.44825		1.22957		1.07865
31.42	1.46667		1.2323		1.09078
31.45	1.48611		1.23701		1.10311
31.49	1.50697		1.24427		1.11493
31.53	1.52506		1.24901		1.12663
31.57	1.54153		1.25273		1.13635
31.61	1.55755		1.25503		1.14735
31.65	1.57159		1.25735		1.15885
31.69	1.58393		1.25885		1.17055
31.73	1.59604		1.25947		1.18236
31.77	1.60714		1.25753		1.19221
31.81	1.61708		1.25594		1.2017
31.85	1.62806		1.25477		1.21067
31.88	1.63577		1.25373		1.22073
31.92	1.64151		1.25187		1.23176
31.96	1.646		1.2503		1.23895
32	1.6487		1.24442		1.24567
32.04	1.64949		1.24152		1.25277
32.08	1.65307		1.23599		1.25937
32.12	1.6549		1.22848		1.2665
32.16	1.65494		1.21294		1.27271
32.2	1.65317		1.24022		1.27805
32.24	1.64956		1.22096		1.2822
32.28	1.64785		1.16073		1.28535
32.32	1.64426		1.09957		1.2892
32.35	1.63962		1.11499		1.29132
32.4	1.63481		1.17254		1.29252
32.43	1.62682		1.20342		1.29327
32.47	1.61633		1.20597		1.29358
32.51	1.60095		1.19976		1.29255
32.55	1.58946		1.18846		1.29159
32.59	1.57919		1.17584		1.28963
32.63	1.56231		1.16301		1.28684
32.67	1.54416		1.14646		1.28368
32.71	1.52566		1.12768		1.27961
32.75	1.51039		1.10711		1.27471
32.79	1.49559		1.0891		1.26874
32.83	1.47954		1.07171		1.26145
32.87	1.46323		1.0544		1.25488
32.91	1.44521		1.0387		1.24812
32.95	1.42442		1.02131		1.24011
32.99	1.40153		1.00562		1.23166
33.02	1.37746		0.989449		1.22131
33.07	1.3552		0.973189		1.21136
33.1	1.33591		0.959392		1.20122
33.14	1.315		0.944192		1.18946
33.18	1.29228		0.932721		1.17783
33.22	1.27103		0.923717		1.16566
33.26	1.25225		0.914912		1.15462
33.3	1.23091		0.902453		1.14165
33.34	1.20838		0.887989		1.12832
33.38	1.18606		0.877021		1.1147
33.42	1.16403		0.861887		1.10092
33.45	1.1459		0.858811		1.08723
33.5	1.12578		0.850788		1.07115
33.53	1.10452		0.836276		1.05469
33.57	1.08516		0.824241		1.03988
33.61	1.06791		0.817522		1.02496
33.65	1.05109		0.813803		1.01103
33.69	1.03063		0.805785		0.995292
33.73	1.01056		0.797196		0.979512
33.77	0.994148		0.790888		0.965935
33.81	0.97764		0.77578		0.952669
33.85	0.961026		0.768919		0.937853
33.89	0.94431		0.758244		0.922013
33.92	0.928678		0.750963		0.907801
33.97	0.912566		0.743901		0.894633
34	0.896205		0.73605		0.880875
34.05	0.880248		0.72962		0.867383
34.08	0.863755		0.718496		0.853906
34.12	0.847731		0.711045		0.842312
34.16	0.832922		0.705859		0.829865
34.2	0.819914		0.69949		0.814285
34.24	0.808338		0.6943		0.801473
34.28	0.795299		0.687323		0.788991
34.32	0.782551		0.680002		0.778525
34.36	0.769327		0.673666		0.769085
34.4	0.756492		0.666604		0.758405
34.43	0.743585		0.661634		0.748245
34.47	0.731118		0.653713		0.738351
34.51	0.720498		0.646797		0.727671
34.55	0.710819		0.641084		0.717653
34.59	0.701936		0.63675		0.707569
34.63	0.694173		0.631964		0.697416
34.67	0.686975		0.626508		0.687589
34.71	0.685859		0.620573		0.679905
34.75	0.686971		0.614244		0.671323
34.79	0.674582		0.608118		0.661157
34.83	0.653416		0.602166		0.652226
34.87	0.638952		0.597695		0.644604
34.9	0.628677		0.591894		0.63672
34.95	0.618963		0.587294		0.629171
34.98	0.612051		0.583618		0.622494
35.02	0.605919		0.57801		0.615082
35.06	0.598505		0.57209		0.607478
35.1	0.591707		0.567813		0.601066
35.14	0.585677		0.562595		0.594916
35.18	0.580237		0.55839		0.58909
35.22	0.575489		0.553504		0.58299
35.26	0.571419		0.548597		0.576145
35.3	0.565507		0.544768		0.570645
35.33	0.559407		0.539703		0.565721
35.38	0.553273		0.535024		0.561034
35.41	0.547569		0.530255		0.555017
35.45	0.543553		0.526163		0.548847
35.49	0.539186		0.522864		0.543889
35.53	0.534423		0.519381		0.539758
35.57	0.530308		0.522064		0.535421
35.61	0.526098		0.519662		0.531016
35.65	0.521607		0.512861		0.526666
35.69	0.516256		0.507716		0.522662
35.73	0.511521		0.503508		0.518722
35.77	0.507867		0.499146		0.51443
35.81	0.503653		0.495168		0.50961
35.85	0.500056		0.492555		0.506084
35.88	0.495417		0.489638		0.502451
35.93	0.490693		0.485431		0.499421
35.96	0.487351		0.483616		0.495716
36	0.483599		0.480229		0.491914
36.04	0.480214		0.478342		0.488209
36.08	0.476532		0.476082		0.485044
36.12	0.473208		0.473765		0.48192
36.16	0.470024		0.470902		0.479109
36.2	0.466988		0.4685		0.475809
36.24	0.463846		0.466709		0.473066
36.28	0.460127		0.464874		0.470263
36.31	0.456963		0.462051		0.46745
36.36	0.453914		0.460285		0.464113
36.39	0.450859		0.459482		0.461349
36.43	0.448577		0.456284		0.458842
36.47	0.445409		0.45439		0.456162
36.51	0.442808		0.454053		0.453552
36.55	0.440113		0.452807		0.450965
36.59	0.4379		0.451768		0.448538
36.63	0.435561		0.451406		0.446568
36.67	0.433173		0.451289		0.444029
36.71	0.431078		0.450466		0.44148
36.75	0.428437		0.449993		0.438669
36.79	0.426195		0.449538		0.436695
36.83	0.424082		0.449583		0.434299
36.86	0.421977		0.449566		0.432214
36.91	0.420558		0.449266		0.430416
36.94	0.418635		0.449229		0.42828
36.98	0.4167		0.449233		0.4264
37.02	0.41464		0.450195		0.42484
37.06	0.413029		0.450254		0.423094
37.1	0.411935		0.456192		0.42578
37.14	0.411279		0.451456		0.419578
37.18	0.410477		0.452014		0.417622
37.22	0.409256		0.456365		0.416429
37.26	0.408257		0.454263		0.41466
37.3	0.407387		0.454076		0.412984
37.34	0.406699		0.455075		0.411911
37.37	0.406984		0.455989		0.410411
37.42	0.406786		0.457484		0.408992
37.45	0.407278		0.45876		0.408115
37.49	0.407984		0.460088		0.407429
37.53	0.408746		0.461164		0.40645
37.57	0.410358		0.462725		0.406294
37.61	0.410165		0.463932		0.405884
37.65	0.411576		0.46596		0.405483
37.69	0.412791		0.466825		0.404687
37.73	0.414571		0.468276		0.404536
37.77	0.416052		0.46916		0.404631
37.8	0.417051		0.471041		0.404852
37.85	0.418908		0.473064		0.40572
37.88	0.42111		0.473433		0.406511
37.92	0.423148		0.47606		0.406198
37.96	0.425042		0.476901		0.406512
38	0.426936		0.47704		0.407027
38.04	0.428941		0.478341		0.407918
38.08	0.431109		0.479055		0.408937
38.12	0.433163		0.47926		0.409868
38.16	0.43521		0.479623		0.410956
38.2	0.437174		0.479111		0.411963
38.24	0.439593		0.479002		0.413363
38.27	0.441648		0.47848		0.414541
38.32	0.444164		0.478269		0.415935
38.35	0.446293		0.477685		0.417307
38.39	0.448198		0.476433		0.419122
38.43	0.450017		0.475591		0.421276
38.47	0.451978		0.473717		0.422972
38.51	0.453714		0.47263		0.425191
38.55	0.455175		0.47132		0.427282
38.59	0.456722		0.46932		0.429373
38.63	0.457917		0.467567		0.431488
38.67	0.459129		0.465332		0.433784
38.71	0.459675		0.46403		0.435477
38.75	0.46029		0.461934		0.437879
38.78	0.460931		0.464723		0.440418
38.82	0.461339		0.45757		0.442598
38.86	0.461463		0.455673		0.444548
38.9	0.461676		0.454104		0.446275
38.94	0.461405		0.453366		0.448021
38.98	0.460647		0.451962		0.450107
39.02	0.45979		0.450332		0.451969
39.06	0.458903		0.448612		0.453751
39.1	0.457942		0.447371		0.455622
39.14	0.456779		0.445049		0.456985
39.18	0.456753		0.443388		0.458492
39.22	0.454346		0.44206		0.459495
39.25	0.452394		0.440792		0.460815
39.3	0.450779		0.438947		0.462001
39.33	0.449184		0.437849		0.462747
39.37	0.44808		0.436566		0.463516
39.41	0.446381		0.435801		0.464018
39.45	0.445337		0.434335		0.464202
39.49	0.443657		0.434723		0.464683
39.53	0.441906		0.435047		0.465764
39.57	0.440139		0.431928		0.464015
39.61	0.437751		0.430223		0.463603
39.65	0.435381		0.429635		0.463025
39.68	0.434159		0.428889		0.462305
39.73	0.432445		0.427983		0.461397
39.76	0.430579		0.426964		0.460269
39.8	0.428239		0.426465		0.458899
39.84	0.426649		0.424884		0.457826
39.88	0.425496		0.424515		0.45629
39.92	0.424153		0.423608		0.454707
39.96	0.422721		0.422547		0.452823
40	0.421048		0.422129		0.451517
40.04	0.418847		0.42131		0.450167
40.08	0.417346		0.421092		0.44849
40.12	0.415777		0.420387		0.446619
40.16	0.414222		0.420448		0.444625
40.2	0.412508		0.42026		0.442956
40.23	0.410637		0.419974		0.441034
40.28	0.409115		0.420771		0.439064
40.31	0.40842		0.42176		0.437064
40.35	0.407583		0.422362		0.435243
40.39	0.406304		0.423088		0.433497
40.43	0.405012		0.423767		0.432208
40.47	0.403846		0.425417		0.430786
40.51	0.402916		0.426661		0.429175
40.55	0.402076		0.428201		0.427369
40.58	0.400516		0.430488		0.426069
40.63	0.398866		0.433173		0.425107
40.66	0.397763		0.435828		0.424212
40.71	0.39716		0.438943		0.42285
40.74	0.396545		0.441776		0.421051
40.78	0.395764		0.445322		0.419786
40.82	0.394961		0.449131		0.418683
40.86	0.394585		0.453141		0.41799
40.9	0.39455		0.457761		0.41651
40.94	0.394301		0.461587		0.41553
40.98	0.393732		0.466215		0.41442
41.02	0.393704		0.471335		0.413718
41.06	0.393903		0.476188		0.412997
41.1	0.394082		0.481591		0.412057
41.14	0.395357		0.486308		0.411439
41.18	0.396458		0.491457		0.410843
41.22	0.397552		0.49729		0.410408
41.26	0.398963		0.502814		0.410333
41.3	0.400984		0.508889		0.409933
41.34	0.403412		0.513668		0.409665
41.38	0.405367		0.519567		0.409695
41.42	0.407859		0.525016		0.409285
41.46	0.411521		0.529953		0.409217
41.49	0.415379		0.534635		0.409358
41.54	0.419772		0.539333		0.409613
41.57	0.424136		0.543528		0.410028
41.61	0.428695		0.547113		0.410441
41.65	0.433727		0.550292		0.411247
41.69	0.439302		0.553207		0.412161
41.73	0.444874		0.554748		0.413312
41.77	0.450661		0.556701		0.414901
41.81	0.456845		0.557316		0.416523
41.85	0.46349		0.557795		0.418289
41.89	0.47041		0.557776		0.420355
41.93	0.476537		0.557585		0.422836
41.97	0.483131		0.556715		0.425802
42.01	0.489276		0.555046		0.428758
42.04	0.495778		0.552789		0.432126
42.08	0.501744		0.550655		0.435618
42.12	0.507406		0.548258		0.439707
42.16	0.513104		0.546001		0.444112
42.2	0.519608		0.543512		0.448502
42.24	0.523814		0.541021		0.453593
42.28	0.528584		0.538856		0.45829
42.32	0.53269		0.536426		0.463144
42.36	0.536384		0.534427		0.468806
42.4	0.539537		0.531891		0.474178
42.44	0.542473		0.529671		0.480052
42.47	0.54467		0.526835		0.485959
42.52	0.546542		0.524941		0.492256
42.55	0.547453		0.523619		0.498668
42.59	0.547881		0.522457		0.504905
42.63	0.548159		0.52157		0.51092
42.67	0.548446		0.520629		0.516792
42.71	0.547626		0.52051		0.522501
42.75	0.546913		0.521497		0.528507
42.79	0.545285		0.522284		0.534334
42.83	0.543471		0.52264		0.539714
42.87	0.541695		0.522763		0.544621
42.91	0.539893		0.523668		0.54878
42.94	0.537368		0.524598		0.553097
42.98	0.534543		0.526347		0.557009
43.02	0.532269		0.528335		0.560346
43.06	0.530107		0.530414		0.563019
43.1	0.527892		0.532263		0.565134
43.14	0.525805		0.535176		0.566853
43.18	0.523852		0.538503		0.567954
43.22	0.521818		0.54158		0.568594
43.26	0.519572		0.545322		0.56881
43.3	0.517779		0.54988		0.568771
43.33	0.516229		0.554641		0.568209
43.38	0.514462		0.559661		0.566747
43.41	0.513099		0.565137		0.565106
43.46	0.511966		0.571384		0.563207
43.49	0.510661		0.57814		0.561649
43.53	0.509423		0.584986		0.559758
43.57	0.508597		0.592863		0.557526
43.61	0.508074		0.600319		0.555308
43.65	0.507704		0.608302		0.552113
43.69	0.507476		0.616672		0.549535
43.73	0.50751		0.624617		0.547119
43.77	0.507419		0.633065		0.544518
43.81	0.507773		0.640875		0.542338
43.85	0.507999		0.648112		0.540142
43.88	0.509362		0.655333		0.538199
43.93	0.510559		0.661752		0.536424
43.96	0.51194		0.668515		0.5349
44.01	0.514698		0.673921		0.533138
44.04	0.517914		0.679013		0.531799
44.08	0.521391		0.683243		0.530149
44.12	0.525593		0.686935		0.529384
44.16	0.530054		0.689268		0.528574
44.2	0.536835		0.691028		0.527967
44.24	0.541182		0.692196		0.528189
44.28	0.547516		0.69252		0.528161
44.32	0.554887		0.691707		0.528781
44.35	0.5618		0.689995		0.529297
44.4	0.570031		0.687243		0.530311
44.43	0.57911		0.684993		0.531272
44.47	0.587393		0.682727		0.532622
44.51	0.596479		0.679937		0.534578
44.55	0.605597		0.676388		0.536598
44.59	0.614377		0.67298		0.538397
44.63	0.622654		0.669876		0.541462
44.67	0.630893		0.666468		0.544728
44.71	0.638951		0.66357		0.548588
44.75	0.646463		0.661278		0.552318
44.79	0.653346		0.65867		0.556892
44.83	0.659371		0.656513		0.562365
44.86	0.664715		0.6542		0.568223
44.9	0.66954		0.652592		0.574608
44.94	0.673377		0.651692		0.581234
44.98	0.676628		0.651807		0.588327
45.02	0.679265		0.651594		0.596259
45.06	0.680511		0.652841		0.604458
45.1	0.681289		0.654697		0.612772
45.14	0.681269		0.657334		0.621458
45.18	0.680222		0.660637		0.629854
45.22	0.678906		0.664582		0.638282
45.26	0.676886		0.668567		0.646631
45.3	0.674288		0.673924		0.655004
45.33	0.671241		0.679472		0.662617
45.38	0.66832		0.686151		0.670457
45.41	0.664733		0.692918		0.677604
45.46	0.66116		0.700295		0.684051
45.49	0.656875		0.707709		0.690088
45.53	0.653543		0.715057		0.694943
45.57	0.651149		0.722634		0.698618
45.61	0.648207		0.73065		0.701957
45.65	0.645856		0.737865		0.70423
45.69	0.643391		0.744691		0.705421
45.73	0.640941		0.750851		0.706165
45.77	0.638982		0.756257		0.706365
45.81	0.637667		0.761399		0.706076
45.84	0.637023		0.765506		0.704384
45.89	0.636365		0.768955		0.70209
45.92	0.636603		0.771413		0.700009
45.96	0.637386		0.772726		0.69725
46	0.638952		0.773819		0.693784
46.04	0.641475		0.774822		0.689994
46.08	0.644799		0.772783		0.686218
46.12	0.648583		0.771543		0.68218
46.16	0.65335		0.769417		0.678816
46.2	0.658703		0.766889		0.675923
46.24	0.665002		0.764033		0.673245
46.28	0.672009		0.760902		0.670631
46.32	0.679235		0.758038		0.667957
46.36	0.686749		0.755447		0.666203
46.39	0.694478		0.753021		0.664969
46.43	0.702615		0.751456		0.664332
46.47	0.711009		0.749433		0.66388
46.51	0.719085		0.748064		0.664439
46.55	0.726458		0.747507		0.665695
46.59	0.733169		0.74742		0.667923
46.63	0.739708		0.747827		0.670911
46.67	0.745493		0.749032		0.674396
46.71	0.750842		0.750594		0.678483
46.75	0.755179		0.752837		0.683634
46.79	0.758604		0.755378		0.689539
46.82	0.760714		0.75891		0.696812
46.87	0.762177		0.761665		0.70371
46.9	0.763271		0.766047		0.711259
46.94	0.763236		0.772455		0.719565
46.98	0.762711		0.773682		0.728274
47.02	0.761034		0.777721		0.737207
47.06	0.759073		0.781645		0.745631
47.1	0.756066		0.785073		0.753942
47.14	0.75277		0.788713		0.761931
47.18	0.749513		0.791605		0.769688
47.22	0.746153		0.794401		0.776608
47.26	0.743083		0.796562		0.78294
47.3	0.740472		0.798115		0.788896
47.34	0.737371		0.798876		0.793639
47.37	0.734708		0.799723		0.797137
47.41	0.733038		0.799576		0.799545
47.45	0.73172		0.799194		0.801014
47.49	0.731027		0.798472		0.801715
47.53	0.731022		0.797289		0.801551
47.57	0.731645		0.796019		0.800156
47.61	0.732867		0.794633		0.798444
47.65	0.73486		0.793206		0.796024
47.69	0.737082		0.791634		0.793278
47.72	0.739582		0.790154		0.79017
47.77	0.743201		0.789033		0.786576
47.8	0.747032		0.788005		0.782992
47.85	0.750707		0.78726		0.779706
47.88	0.754884		0.786911		0.776793
47.92	0.758552		0.786779		0.774096
47.96	0.763007		0.786798		0.772066
48	0.767427		0.787748		0.770767
48.04	0.771472		0.78853		0.76949
48.08	0.775064		0.78952		0.769622
48.12	0.778006		0.790676		0.770213
48.16	0.78105		0.79159		0.771586
48.2	0.783414		0.792497		0.773618
48.23	0.785265		0.793747		0.77663
48.27	0.78636		0.795207		0.78051
48.31	0.787155		0.796256		0.784366
48.35	0.787069		0.797226		0.789142
48.39	0.786916		0.798003		0.793789
48.43	0.786438		0.798299		0.799301
48.47	0.785496		0.798759		0.804277
48.51	0.784276		0.798553		0.809309
48.55	0.783062		0.798438		0.814013
48.59	0.78161		0.798949		0.818005
48.63	0.779799		0.800078		0.821927
48.67	0.778244		0.80112		0.825108
48.7	0.776801		0.802099		0.82737
48.75	0.775441		0.802542		0.829385
48.78	0.774202		0.803465		0.830706
48.82	0.773366		0.803685		0.83096
48.86	0.773034		0.804049		0.830702
48.9	0.772809		0.803685		0.829883
48.94	0.77263				0.828509
48.98	0.773057				0.82718
49.02	0.773203				0.825207
49.06	0.77344				0.822946
49.1	0.774245				0.820727
49.14	0.775159				0.818543
49.18	0.77602				0.816474
49.21	0.776679				0.814929
49.25	0.77702				0.814093
49.29	0.777415				0.813692
49.33	0.777868				0.813585
49.37	0.778119				0.813778
49.41	0.778479				0.814511
49.45	0.77883				0.815458
49.49	0.779272				0.816167
49.53	0.779878				0.81755
49.57	0.780295				0.818267
49.61	0.780679				0.81902
49.65	0.781265				0.819401
49.69	0.781236				0.81943
49.73	0.781238				0.819441

## Sheet: Figure 6
Fig. 6b													Fig. 6g
		Day8 %				Day12 %								% CD4 in CD45			% CD8 in CD45
		Con sgRNA	Denr sgRNA1			Con sgRNA	Denr sgRNA1							Control	DENR KO		Control	DENR KO
	tumor1	15.4	16.6		tumor1	12.8	0.47							30.3	28.5		14.1	23.3
	tumor2	30.3	29.7		tumor2	8.36	1.26							26.7	32.2		6.76	14.5
	tumor3	8.79	9.49		tumor3	7.29	2.06							24.5	25.8		6.85	20
	tumor4	14.5	15.5		tumor4	9.36	0.98							25.7	27.1		13.8	26.8
	tumor5	7.24	8.39		tumor5	7.49	1.31							26.7	34.8		9.2	28.3
Fig. 6c
	MFI of PD-L1
		Control sgRNA	Denr sgRNA1
	tumor1	1075	748
	tumor2	1250	1021
	tumor3	1642	1296
	tumor4	1681	1203
	tumor5	1770	1269
Fig. 6d
		B16F10
	Day	Control sgRNA					Denr sgRNA1
	0	0	0	0	0	0	0	0	0	0	0
	1	0	0	0	0	0	0	0	0	0	0
	2	0	0	0	0	0	0	0	0	0	0
	3	0	0	0	0	0	0	0	0	0	0
	4	0	0	0	0	0	0	0	0	0	0
	5	0	0	0	0	0	0	0	0	0	0
	6	0	0	0	0	0	0	0	0	0	0
	7	0	0	0	0	0	0	0	0	0	0
	8	0	0	0	0	0	0	0	0	0	0
	9	0	0	0	0	0	0	0	0	0	0
	10	0	0	0	0	0	0	0	0	0	0
	11	0	0	0	0	0	0	0	0	0	0
	12	6.00245	4.03644	13.2143	10.6968	7.46143	0	0	0	0	0
	14	61.3092	22.6794	48.8077	55.1889	32.8653	8.82679	2.29369	5.76657	0	3.85574
	16	53.4323	84.6451	104.246	73.2858	99.2922	51.9437	30.1395	12.1647	0	25.0788
	18	93.3279	124.942	189.009	170.79	196.668	182.352	108.518	39.4553	12.1647	35.995
	20	319.103	263.844	625.121	405.844	400.501	235.556	104.259	70.7938	29.6746	98.4656
	22	503.475	573.949	1117.35	1182.53	795.139	384.437	195.121	142.737	36.1018	173.062
Fig. 6e
		MC38
	Day	Control sgRNA					Denr sgRNA1
	0	0	0	0	0	0	0	0	0	0	0
	1	0	0	0	0	0	0	0	0	0	0
	2	0	0	0	0	0	0	0	0	0	0
	3	0	0	0	0	0	0	0	0	0	0
	4	0	0	0	0	0	0	0	0	0	0
	5	0	0	0	0	0	0	0	0	0	0
	6	0	0	0	0	0	0	0	0	0	0
	7	0	0	0	0	0	0	0	0	0	0
	8	23.859	45.0853	60.7513	124.665	43.0607	11.6614	21.6234	12.1647	15.6417	11.2932
	9	82.7944	63.0526	104.356	224.066	75.2456	4.16	7.01026	10.1219	4.22271	3.85574
	10	125.696	102.12	152.498	237.51	78.7806	7.74121	7.55393	8.42102	6.32684	10.5801
	11	147.9	161.245	217.963	403.204	123.68	0	2.29369	0	0	4.88484
	12	187.449	221.885	246.679	448.117	193.26	0	0	0	0	0
	13	272.852	226.603	466.101	574.864	358.132	0	0	0	0	0

## Sheet: Figure 7
Fig. 7b
% of apoptosis
	Control + OVA			DENR KO + OVA			Control + OVA + anti-PD1			Control			DENR KO			Control + anti-PD1
E : T = 0 : 1	5.84	3.61	5.62	5.59	6.19	4.57	3.95	7.11	4.08	5.25	3.76	2.82	3.62	2.21	2.05	3.76	3	4.26
E : T = 3 : 1	16.2	16.3	15.9	20.6	20.1	22.2	22.8	26.5	26.7	3.95	3.65	3.85	4.18	3.34	4.08	4.54	4.65	4.51
E : T = 5 : 1	27.4	30	26.7	38.4	39.5	36.2	40.9	37.1	39.8	3.48	2.68	4.95	4.03	3.98	4.63	4.7	4.28	4.03
Fig. 7c
	MFI of PD-L1
		Control	DENR KO
		10856	6523
		10894	6422
		10344	6209

## Sheet: Supplementary Figure 2
	Fig. S 2b
		Con sgRNA	Denr sgRNA1	Denr sgRNA2
		2.7355	1.8197	1.8935
		2.7616	1.8218	1.841
		2.7998	1.8538	2.0234
	Fig. S 2d
				JAK2	GAPDH	Normalized
		HT29	CON	41266.7	45794.5	1
			KO	13845.9	42174.3	0.364324
		A375	CON	37195.9	46022.1	1
			KO	11629.4	45156	0.318648
Fig. S 2e									Fig. S 2f
									Ifngr1		Con sgRNA			Denr sgRNA
				Binds density						- IFNγ	0.945547	1.16237	0.892085	0.799016	1.04198	1.0963
					JAK2	GAPDH	Normalized			+ IFNγ	0.855644	1.35733	1.00404	0.903145	1.21118	1.0352
				Control	28730.7	32444.3	1
				DENR KO1	10377.4	27412.9	0.427491
				DENR KO2	7780.76	28887.2	0.304165		Jak2		Con sgRNA			Denr sgRNA
				DENR KO1 OE	32178	39852.9	0.911783			- IFNγ	1.05846	1.07952	0.862026	0.872047	0.969324	0.777903
				DENR KO2 OE	27955.1	41434.5	0.76189			+ IFNγ	2.15158	3.1091	2.30309	1.3268	2.12848	1.92319
									Jak1		Con sgRNA			Denr sgRNA
										- IFNγ	1.05401	1.0797	0.866292	1.00313	1.06809	0.929335
										+ IFNγ	1.14651	1.69504	1.34719	0.942999	1.29875	1.27436
									Nfkb		Con sgRNA			Denr sgRNA
										- IFNγ	1.10609	1.01816	0.875747	0.957186	1.13135	0.950242
										+ IFNγ	0.87258	1.19737	1.00147	0.994925	1.16005	1.20243
									Stat1		Con sgRNA			Denr sgRNA
										- IFNγ	1.12515	1.04354	0.831309	1.03259	1.02509	1.03827
										+ IFNγ	1.71184	2.77367	2.19176	2.12084	2.54052	2.54378
									PD-L1		Con sgRNA			Denr sgRNA
										- IFNγ	1.1231	1.00513	0.871764	0.79456	0.86491	0.693967
										+ IFNγ	6.42669	8.35862	7.5706	3.44654	5.3166	5.5351

## Sheet: Supplementary Figure 3
	Fig. S 3c
		con -op	con +op	con +op + olimycin A	Denr1 +opp	Denr2 +opp
		917	6248	4288	5880	6137
		962	5852	3865	6045	5898
		963	6223	3874	6420	6373

## Sheet: Supplementary Figure 5
Fig. S 5a																	Fig. S 5f
	B16/F10	CCK8																% of dead cells
		Control			DENR KO1			DENR KO2											Control + OVA			DENR KO + OVA			Control + OVA + anti-PD1			Control			DENR KO			Control + anti-PD1
	24 h	0.47	0.503	0.505	0.453	0.455	0.447	0.491	0.438	0.486								E : T = 0 : 1	3.9	5.54	5.21	8.04	7.5	6.01	3.35	6.88	3.48	4.53	2.89	2.48	3.02	2.87	2.69	3.45	2.65	3.33
	48 h	0.841	0.853	0.795	0.73	0.709	0.751	0.79	0.796	0.746								E : T = 3 : 1	15.5	15.4	14.7	19.2	19.6	21.2	16.9	23.3	23.3	5.74	5.16	5.9	7.81	6.56	8.35	5.91	5.84	5.87
	72h	2.018	2.125	2.162	2.334	2.187	2.176	2.136	2.258	2.52								E : T = 5 : 1	29.4	32.7	29	42.2	41.2	42.4	41.2	35.4	39.5	8.34	6.27	6.82	11	10.7	11.1	9.07	7.28	7.27
	96 h	3.54	3.563	3.666	3.517	3.596	3.404	3.57	3.511	3.535
Fig. S 5b																	Fig. S 5g
	MC38	CCK8																p-STAT1	control	DENR ko
		Control			DENR KO1			DENR KO2										MFI	2131	1446
	24 h	0.642	0.733	0.719	0.719	0.724	0.689	0.788	0.723	0.734									1994	1519
	48 h	1.84	1.869	1.736	1.819	1.8	1.704	1.631	1.893	1.859									2303	1158
	72h	2.463	2.497	2.458	2.368	2.599	2.594	2.591	2.522	2.495
	96 h	3.768	3.961	3.704	3.548	3.781	3.508	3.835	3.909	3.864
Fig. S 5c	B16/F10	RAG1
		Control tumor					DENR KO tumor
	Day 1	0	0	0	0	0	0	0	0	0	0
	2	0	0	0	0	0	0	0	0	0	0
	3	0	0	0	0	0	0	0	0	0	0
	4	0	0	0	0	0	0	0	0	0	0
	5	0	0	0	0	0	0	0	0	0	0
	6	0	0	0	0	0	0	0	0	0	0
	7	0	0	0	0	0	0	0	0	0	0
	8	0	0	0	0	0	0	0	0	0	0
	9	0	0	0	0	0	0	0	0	0	0
	10	0	0	0	0	0	0	0	0	0	0
	11	1.04	1.04	4.16	1.04	0	4.16	14.04	33.28	23.4	6.24
	12	33.28	4.16	18.72	6.24	6.24	6.24	18.72	83.2	14.04	18.72
	13	355.575	127.116	28.08	267.599	119.618	126.461	165.239	104.02	101.719	198.107
	14	488.714	151.145	64.4953	255.916	186.326	157.316	162.048	237.998	88.3403	303.671
	15	503.008	249.616	61.5528	251.614	291.912	164.942	283.579	234.994	73.5388	414.045
	16	552.973	273.869	125.124	355.931	335.884	224.916	338.892	332.215	152.591	567.298
	17	778.541	385.524	187.691	684.239	464	358.038	483.171	437.523	186.901	816.873
Fig. S 5d	MC38	RAG1
		Control tumor					DENR KO tumor
	Day 1	0	0	0	0	0	0	0	0	0	0
	2	0	0	0	0	0	0	0	0	0	0
	3	0	0	0	0	0	0	0	0	0	0
	4	0	0	0	0	0	0	0	0	0	0
	5	0	0	0	0	0	0	0	0	0	0
	6	0	0	0	0	0	0	0	0	0	0
	7	0	0	0	0	0	0	0	0	0	0
	8	0	0	0	0	0	0	0	0	0	0
	9	0	0	0	0	0	0	0	0	0	0
	10	1.04	1.04	4.16	4.16	1.755	0.52	0.52	0.52	4.16	1.755
	11	6.24	6.24	6.24	14.04	6.24	4.16	6.24	1.04	14.04	4.16
	12	48.7857	57.1492	61.0607	72.8019	61.5189	15.1934	30.3116	35.4184	70.5162	44.1472
	13	72.1012	90.7672	127.795	90.9827	100.502	35.5773	35.5212	29.3865	94.065	78.445
	14	132.21	91.5365	124.381	89.0239	95.147	86.9481	68.1702	77.0238	115.585	65.6383
	15	124.768	154.319	151.196	100.239	119.241	121.121	87.5694	102.878	141.409	88.7808
	16	225.455	169.102	113.743	176.555	174.608	103.662	104.228	202.518	204.118	154.489
	17	277.24	199.439	263.852	260.714	261.703	128.533	188.226	163.341	216.567	183.105
	18	249.212	354.116	313.156	316.715	258.048	250.583	151.133	161.022	272.164	178.433
	19	326.016	389.302	415.96	286.085	347.469	262.973	181.626	256.897	398.074	179.34
